# Supplementary material for: Patients with ACPA-positive and ACPA-negative rheumatoid arthritis show different serological autoantibody repertoires and autoantibody associations with disease activity
Source: Sci Rep. 2023 Apr 1;13:5360. doi: 10.1038/s41598-023-32428-4 (PMC10066987; doi:10.1038/s41598-023-32428-4)
Supplement: Supplementary file 3 — Supplementary Information 3. [file 41598_2023_32428_MOESM3_ESM.xlsx]

## Sheet: STable1
Supplementary Table 1. Clinical and demographic data for patients with ACPA+ RA (n = 32) and ACPA– RA (n = 30).
Sample_ID	Height (cm)	Weight (kg)	BMI (kg/m^2)	Smoking status	HAQ disability index	Pain Level (range: 0 to 100 mm)	Patient global assessment of disease activity (range: 0 to 100 mm)	Duration of morning stiffness (0 to 300 minutes)	Swollen joint count (range: 0 to 28)	Tender joint count (range: 0 to 28)	Physician global assessment of disease activity (range: 0 to 100 mm)	CDAI	DAS28-CRP	Rheumatoid factor status	Rheumatoid factor titer (IU/mL)	Anti-CCP status	Anti-CCP titer (U/mL)	C-reactive protein (most recent) (mg/L)	ESR (most recent) (mm/hour)	Sex	Race	Ethnicity	Age	Methotrexate (mtx)	Hydroxychloroquine (hcq)	Sulfasalazine (ssz)	Leflunomide (lef)	Azathioprine (aza)	csDMARDSs	Tofacitinib	Infliximab	Etanercept	Adalimumab	Golimumab	Certolizumab	Tocilizumab	Anakinra	Abatacept	Rituximab	bDMARDs	Prednisone
Case01	145	79	37.5743	Never	0.6	40	65	N/A	9	0	35	0	3.19995	positive	42	negative	15.5	2.9	3	Female	White	Not Hispanic or Latino	67	0	1	0	0	0	Yes	0	0	0	0	0	0	0	0	0	0	No	0
Case02	148	62.5	28.5336	Never	0	10	12	0	0	0	10	0.4	1.79627	positive	36	negative	9.6	5.4	6	Female	White	Not Hispanic or Latino	61	1	0	0	0	0	Yes	0	0	0	0	0	0	0	0	0	0	No	0
Case03	177.1	56.6	18.0459	Never	0	0	0	0	0	0	0	0	1.44995	negative	14.9	positive	251	2.9	4	Female	White	Not Hispanic or Latino	55	0	0	0	0	0	No	0	0	0	0	0	0	0	0	0	0	No	0
Case04	160.8	67.2	25.9895	Former	0.5	27	35	40	4	4	30	14.5	3.61995	positive	281	positive	251	2.9	29	Female	White	Not Hispanic or Latino	58	0	0	0	0	0	No	0	0	0	0	0	0	0	0	0	0	No	0
Case05	168	126	44.6429	Never	0.6	19	23	15	N/A	N/A	N/A	2.3	1.85412	positive	99.3	negative	1.9	3.9	30	Female	White	Not Hispanic or Latino	62	1	1	0	0	0	Yes	0	1	0	0	0	0	0	0	0	0	Yes	0
Case06	170.3	76.8	26.4809	Former	0	55	50	N/A	0	0	20	7	2.14995	positive	298	positive	101	2.9	4	Female	White	Not Hispanic or Latino	63	1	0	0	0	0	Yes	0	0	0	0	0	0	0	0	0	0	No	0
Case07	178.5	95.6	30.0042	Former	N/A	N/A	N/A	25	0	0	15	1.5	1.44995	positive	75	positive	101	2.9	2	Male	White	Not Hispanic or Latino	67	1	0	0	0	0	Yes	0	1	0	0	0	0	0	0	0	0	Yes	0
Case08	179.6	103.2	31.9939	Never	1	19	30	240	4	1	30	11	2.98995	negative	14	positive	251	2.9	1	Male	White	Not Hispanic or Latino	57	1	0	0	0	0	Yes	0	0	0	0	0	0	0	0	1	1	Yes	1
Case09	174.2	89.1	29.3617	Current	0.7	27	74	15	0	0	20	9.4	2.65284	negative	14.9	negative	15.5	5.2	4	Male	White	Not Hispanic or Latino	66	0	0	0	1	0	Yes	0	0	0	0	0	0	0	0	0	0	No	0
Case10	170.8	83.5	28.6227	Never	0.5	5	8	5	0	0	5	1.3	1.71098	positive	90	positive	25.6	4.9	0	Male	White	Not Hispanic or Latino	69	0	0	0	0	0	No	0	0	0	0	0	0	0	0	0	0	No	0
Case11	169.8	125.4	43.4933	Never	1.9	52	68	180	1	6	25	18.4	4.05367	negative	14	positive	143	2.9	5	Female	White	Not Hispanic or Latino	58	1	1	1	0	0	Yes	0	0	0	0	0	0	0	0	0	0	No	0
Case12	N/A	N/A	N/A	Never	1.2	35	48	15	0	0	5	5.3	2.34763	negative	14.9	negative	15.5	6.3	13	Female	White	Not Hispanic or Latino	58	1	1	0	0	0	Yes	0	0	0	0	0	0	0	0	1	0	Yes	0
Case13	N/A	N/A	N/A	Never	1	68	60	45	0	1	30	10	3.45944	negative	14.9	positive	208	20.2	25	Female	White	Not Hispanic or Latino	59	1	1	0	0	0	Yes	1	0	0	0	0	0	0	0	0	0	No	1
Case14	170.9	87.1	29.8218	Former	0.3	17	16	10	0	0	15	6.2	1.67395	positive	16	negative	15.5	2.9	2	Male	White	Not Hispanic or Latino	62	1	1	0	0	0	Yes	0	0	0	0	0	0	0	0	0	0	No	1
Case15	166.1	73.4	26.6046	Former	N/A	N/A	N/A	300	4	10	15	23.1	3.78083	negative	14.9	negative	15.5	2.9	6	Female	White	Not Hispanic or Latino	52	0	0	0	1	0	Yes	0	0	1	0	0	0	0	0	0	0	Yes	1
Case16	177.5	75.8	24.0587	Former	1	75	50	120	0	0	31	6.7	2.14995	negative	14.9	positive	251	2.9	3	Male	White	Not Hispanic or Latino	59	1	0	0	0	0	Yes	0	0	0	0	0	0	0	0	1	0	Yes	1
Case17	182.9	86.1	25.7381	Never	0.25	33	21	N/A	2	1	20	8.2	2.72661	negative	14.9	negative	15.5	3.2	28	Male	White	Not Hispanic or Latino	73	1	1	1	0	0	Yes	0	0	0	0	0	0	0	0	0	0	No	0
Case18	174.7	74.6	24.4429	Former	0.125	28	30	5	1	0	30	7	2.14995	negative	14	positive	37.6	2.9	26	Male	White	Not Hispanic or Latino	75	1	0	0	0	0	Yes	0	0	0	0	0	0	0	0	0	0	No	0
Case19	167.8	79.2	28.1282	Never	0.25	14	58	N/A	0	0	5	1.8	2.26195	positive	100	positive	100	2.9	10	Female	White	Not Hispanic or Latino	53	0	0	0	0	0	No	1	0	0	0	0	0	0	0	0	0	No	0
Case20	164.9	82.2	30.2295	Never	0	0	18	0	0	0	0	1.8	1.70195	negative	N/A	positive	127	2.9	5	Female	White	Not Hispanic or Latino	53	1	1	0	0	0	Yes	0	0	0	0	0	0	0	0	0	0	No	0
Case21	169.9	69.1	23.9382	Never	0	3	15	0	0	0	0	1.5	1.65995	positive	66	negative	15.5	2.9	1	Female	White	Not Hispanic or Latino	48	0	0	0	0	0	No	0	0	0	0	0	0	0	0	0	0	No	0
Case22	167.1	93.4	33.4498	Former	0.5	16	19	5	0	0	5	2	1.71595	positive	47	positive	251	2.9	11	Female	White	Not Hispanic or Latino	65	1	0	0	0	0	Yes	0	1	0	0	0	0	0	0	0	0	Yes	0
Case23	170.8	77.2	26.4632	Never	0.2	67	66	60	0	0	20	8.6	2.37395	negative	14.9	negative	15.5	2.9	4	Female	White	Not Hispanic or Latino	56	1	0	0	0	0	Yes	0	0	0	0	0	0	0	0	0	0	No	1
Case24	170.5	82.1	28.2419	Never	0.9	60	43	N/A	6	4	15	15.8	5.01102	negative	14.9	negative	15.5	95	17	Female	White	Not Hispanic or Latino	61	1	0	0	0	0	Yes	0	0	0	0	0	0	0	0	0	0	No	1
Case25	158.1	115.7	46.2881	Former	1.2	68	37	20	3	1	N/A	7.7	3.17981	negative	14.9	positive	251	5.2	10	Female	White	Unknown	69	0	1	1	0	0	Yes	0	0	0	0	0	0	0	0	0	1	Yes	1
Case26	154.1	67	28.2143	Former	1.3	52	20	0	0	0	10	3.1	1.98407	positive	371	positive	133	6.9	24	Female	White	Not Hispanic or Latino	73	0	0	0	0	0	No	0	0	0	0	0	0	0	0	0	0	No	0
Case27	168.2	71	25.0961	Former	0	44	13	90	2	1	25	6.8	2.58793	negative	14.9	positive	251	2.9	5	Female	White	Not Hispanic or Latino	64	1	1	0	0	0	Yes	0	0	0	0	0	0	0	0	0	0	No	0
Case28	160.9	71.1	27.4636	Never	0.8	15	17	60	1	3	15	45	2.9379	negative	14.9	positive	65.8	2.9	9	Female	White	Not Hispanic or Latino	59	1	1	0	0	0	Yes	0	0	0	0	0	0	0	0	0	0	No	0
Case29	172.6	75.2	25.2427	Never	0	2	2	0	0	0	5	0	1.47795	negative	14.9	negative	15.5	2.9	5	Male	White	Not Hispanic or Latino	63	1	1	0	0	0	Yes	0	0	0	0	0	0	0	0	0	0	No	0
Case30	167.7	79.3	28.1973	Former	0.8	19	16	0	0	0	100	11.6	1.67395	positive	674	negative	1.9	2.9	15	Male	White	Not Hispanic or Latino	72	0	1	0	0	0	Yes	0	0	0	0	0	0	0	0	0	1	Yes	1
Case31	160.5	83.1	32.259	Never	0.4	75	48	15	0	0	N/A	4.8	2.43091	negative	19	negative	15.5	8.2	13	Female	White	Not Hispanic or Latino	65	1	0	0	0	0	Yes	0	0	0	0	0	0	0	0	0	0	No	1
Case32	163.7	74.5	27.8009	Never	0.6	12	10	0	0	0	10	2	1.58995	negative	14.9	positive	251	2.9	5	Female	White	Not Hispanic or Latino	60	1	0	0	0	0	Yes	0	0	0	1	0	0	0	0	0	0	Yes	0
Case33	168.3	77.2	27.2552	Never	0.7	30	15	0	0	0	5	1.9	1.65995	negative	14.9	positive	251	2.9	2	Female	White	Not Hispanic or Latino	61	0	0	0	0	0	No	0	0	0	0	0	0	0	0	0	1	Yes	0
Case34	182.9	105.2	31.4477	Never	0	8	8	15	0	4	10	5.8	2.68195	positive	111	positive	26.1	2.9	5	Female	White	Not Hispanic or Latino	48	1	1	0	0	0	Yes	0	0	0	0	0	0	0	0	0	0	No	0
Case35	N/A	N/A	N/A	Never	1.6	81	90	N/A	6	16	35	39.1	5.37692	negative	14.9	positive	62.5	0.9	3	Female	White	Not Hispanic or Latino	71	1	0	0	0	0	Yes	0	0	0	0	0	0	1	0	0	0	Yes	0
Case36	165.8	86.4	31.43	Never	1.2	42	57	15	2	2	10	2.9	3.49532	negative	14.9	negative	15.5	3.6	13	Female	White	Not Hispanic or Latino	64	1	0	0	0	0	Yes	0	0	0	0	0	0	0	0	0	0	No	1
Case37	175.2	77.6	25.281	Never	0	5	3	0	0	0	5	0.8	1.49195	negative	14.9	positive	251	2.9	1	Male	White	Not Hispanic or Latino	69	1	1	0	1	0	Yes	0	0	0	0	0	0	0	0	0	0	No	1
Case38	185.5	129.3	37.576	Never	0.75	68	53	N/A	1	1	10	10.1	3.03195	positive	78	positive	142	2.9	8	Male	White	Not Hispanic or Latino	62	1	0	0	0	0	Yes	0	0	1	0	0	0	0	0	0	0	Yes	1
Case39	160.3	84	32.6898	Former	1.1	50	52	60	12	25	85	50.7	6.00733	positive	144	positive	100	3.6	30	Female	White	Not Hispanic or Latino	72	0	1	0	1	0	Yes	0	0	0	0	0	0	0	0	0	1	Yes	1
Case40	152.4	92.3	39.7404	Former	N/A	N/A	N/A	10	0	0	N/A	1	1.53212	positive	40	negative	15.5	3.9	5	Female	White	Not Hispanic or Latino	55	0	1	0	0	0	Yes	0	0	0	0	0	0	0	0	0	0	No	0
Case41	179.5	112.5	34.9159	Former	0	50	30	120	10	0	15	8.8	2.85895	negative	14.9	negative	15.5	4.2	8	Male	White	Not Hispanic or Latino	63	1	0	0	0	0	Yes	0	0	0	1	0	0	0	0	0	0	Yes	0
Case42	170.4	106.4	36.644	Former	0.5	17	48	0	0	0	10	2.6	2.12195	negative	14.9	negative	15.6	2.9	35	Female	White	Not Hispanic or Latino	45	1	0	0	0	0	Yes	0	0	0	0	0	0	0	0	0	0	No	1
Case43	155.5	58.2	24.0692	Former	0.9	52	52	0	0	0	5	5.7	2.22947	negative	14.9	negative	15.5	3.5	7	Female	White	Not Hispanic or Latino	75	0	0	0	0	0	No	0	0	0	0	0	0	0	0	0	0	No	1
Case44	164.4	92.8	34.3356	Former	2	57	53	15	0	0	10	19	2.3646	negative	14.9	positive	47.3	5.3	7	Female	White	Not Hispanic or Latino	63	1	0	0	0	0	Yes	0	0	0	0	0	0	0	0	0	0	No	0
Case45	164.6	71.7	26.4642	Never	1.1	48	35	30	1	0	5	5	2.21995	negative	14.9	negative	15.5	2.9	10	Female	White	Unknown	63	0	0	0	0	0	No	0	0	0	0	0	0	0	0	0	0	No	0
Case46	160.7	88.2	34.1536	Former	0.6	26	26	120	4	5	25	9.3	3.72972	negative	14.9	negative	1.9	4.2	14	Female	White	Not Hispanic or Latino	58	1	0	0	0	0	Yes	0	0	0	1	0	0	0	0	0	0	Yes	1
Case47	173.9	74.3	24.5691	Never	1.4	77	75	5	3	1	15	8	3.94349	negative	14	negative	15.5	10.8	3	Female	White	Not Hispanic or Latino	55	1	0	1	0	0	Yes	0	0	0	0	0	0	0	0	0	0	No	1
Case48	168.6	118.1	41.5465	Former	1	54	43	N/A	3	4	20	12.5	3.7535	positive	34	negative	1.9	4.1	19	Female	White	Not Hispanic or Latino	65	1	0	0	0	0	Yes	0	0	1	0	0	0	0	0	0	0	Yes	0
Case49	157.4	60	24.2182	Never	0	0	0	0	0	0	0	0	1.44995	negative	14.9	negative	15.5	2.9	5	Female	White	Not Hispanic or Latino	61	0	1	0	0	0	Yes	0	0	0	0	0	0	0	0	0	0	No	0
Case50	182.9	66	19.7295	Never	N/A	N/A	N/A	N/A	N/A	N/A	N/A	0	1.97783	positive	56	positive	251	15.9	31	Male	White	Not Hispanic or Latino	55	0	0	0	0	0	No	0	0	0	0	0	0	0	0	0	0	No	0
Case51	171.1	83	28.3516	Never	0	0	0	N/A	N/A	N/A	N/A	1.7	1.44995	positive	83	negative	15.6	2.9	7	Female	White	Not Hispanic or Latino	69	1	0	0	0	0	Yes	0	0	0	1	0	0	0	0	0	0	Yes	0
Case52	162.2	88.1	33.4868	Never	N/A	59	55	N/A	N/A	N/A	N/A	31	2.42535	positive	162	positive	19.1	5.9	10	Female	White	Not Hispanic or Latino	54	1	0	0	0	0	Yes	0	1	0	0	0	0	0	0	0	0	Yes	0
Case53	160.1	68.6	26.7634	Never	N/A	N/A	N/A	N/A	2	0	N/A	2	1.35598	negative	9.9	positive	321	N/A	30	Female	White	Not Hispanic or Latino	66	1	0	0	0	0	Yes	0	0	0	0	0	0	0	0	0	0	No	0
Case54	174.6	82	26.8983	Current	0	10	N/A	N/A	N/A	N/A	N/A	0	1.44995	negative	14.9	positive	54.6	2.9	3	Male	White	Not Hispanic or Latino	61	1	0	0	0	0	Yes	0	0	0	0	0	0	0	0	0	0	No	1
Case55	159.1	67.7	26.7454	Former	1.2	67	67	20	0	0	35	10.2	2.38795	negative	N/A	positive	115	2.9	9	Female	White	Not Hispanic or Latino	75	0	0	0	1	0	Yes	0	0	0	0	0	0	0	0	0	0	No	0
Case56	161.6	90.6	34.6933	Former	N/A	N/A	89	N/A	28	21	89	66.8	7.49241	positive	31	negative	15.5	30.2	47	Male	White	Not Hispanic or Latino	62	1	0	0	0	0	Yes	0	0	0	0	0	0	0	0	1	0	Yes	1
Case57	168.3	83.7	29.55	Former	1.7	46	47	N/A	N/A	N/A	N/A	4.7	2.10795	negative	14.9	negative	15.5	2.9	9	Female	White	Not Hispanic or Latino	70	0	0	0	0	0	No	1	0	0	0	0	0	0	0	0	0	No	0
Case58	162.9	77.6	29.2428	Former	2	86	69	120	7	7	70	27.9	5.09591	positive	18	negative	15.5	12.9	7	Female	White	Unknown	63	1	0	0	0	0	Yes	0	0	0	0	0	0	0	0	0	0	No	0
Case59	183.7	64.2	19.0247	Former	0.8	60	37	10	1	5	15	11.2	3.50015	negative	14.9	positive	251	2.9	2	Male	White	Not Hispanic or Latino	67	1	0	1	0	0	Yes	0	0	0	0	0	0	0	0	0	0	No	0
Case60	180	86.5	26.6975	Never	0	5	8	0	0	0	0	0.8	1.56195	negative	14	negative	15.5	2.9	3	Male	White	Not Hispanic or Latino	55	1	0	0	0	0	Yes	0	0	0	0	0	0	0	0	0	0	No	0
Case61	191.3	131.7	35.9878	Former	1.1	20	30	15	1	2	5	6.3	3.09699	negative	14.9	negative	15.5	5	5	Male	White	Not Hispanic or Latino	65	1	0	0	0	0	Yes	0	0	0	0	0	0	0	0	0	0	No	0
Case62	161	72.7	28.0468	Former	1.375	47	47	30	0	0	25	5.1	1.70967	positive	358	positive	59.1	0.29	6	Female	White	Not Hispanic or Latino	64	1	0	0	0	0	Yes	0	0	0	0	0	0	0	0	1	0	Yes	1
