# Supplementary material for: Patients with ACPA-positive and ACPA-negative rheumatoid arthritis show different serological autoantibody repertoires and autoantibody associations with disease activity
Source: Sci Rep. 2023 Apr 1;13:5360. doi: 10.1038/s41598-023-32428-4 (PMC10066987; doi:10.1038/s41598-023-32428-4)
Supplement: Supplementary file 4 — Supplementary Information 4. [file 41598_2023_32428_MOESM4_ESM.xlsx]

## Sheet: STable2
Supplementary Table 2. Demographic data for healthy controls.
Sample_ID	Smoking status	Age	Sex	BMI
Control01	Never	68.9993	Male	33.1961
Control02	Former	72	Female	28.2212
Control03	Never	54.9979	Male	43.5634
Control04	Never	57.0021	Male	37.9891
Control05	Never	54.0014	Female	21.98
Control06	Current	59.0007	Female	25.0173
Control07	Never	69.0048	Female	22.2266
Control08	Never	71.0007	Female	25.1744
Control09	Former	58.9979	Male	31.3066
Control10	Never	58.0014	Female	44.1436
Control11	Never	63.0007	Female	23.0369
Control12	Never	65.9986	Female	27.0821
Control13	Former	69.0021	Male	30.81
Control14	Never	58.9979	Female	19.03
Control15	Former	64.9993	Female	44.11
Control16	Former	72.9993	Female	39.83
Control17	Never	67.0007	Male	31.5284
Control18	Never	52	Female	33.37
Control19	Unknown	63.0007	Female	21.71
Control20	Never	54.9979	Female	29.9614
Control21	Former	60.9993	Male	33.49
Control22	Former	52.9993	Female	20.8094
Control23	Former	61.9986	Male	33.1567
Control24	Never	59.9973	Female	28.1667
Control25	Never	75.0007	Female	37.1824
Control26	Never	52.9993	Female	27.99
Control27	Never	63.9973	Female	25.4356
Control28	Former	67.0007	Male	34.099
Control29	Former	64.0027	Female	45.84
Control30	Never	71.0007	Female	24.9797
