# Supplementary material for: Patients with ACPA-positive and ACPA-negative rheumatoid arthritis show different serological autoantibody repertoires and autoantibody associations with disease activity
Source: Sci Rep. 2023 Apr 1;13:5360. doi: 10.1038/s41598-023-32428-4 (PMC10066987; doi:10.1038/s41598-023-32428-4)
Supplement: Supplementary file 5 — Supplementary Information 5. [file 41598_2023_32428_MOESM5_ESM.xlsx]

## Sheet: STable3
Supplementary Table 3. Means of the quantile normalized autoantibody abundances in all three study groups.
Autoantibody	ACPA_positive_RA	ACPA_negative_RA	Controls
A1BG	96.2852	97.8292	93.9581
AAK1	114.354	115.944	113.63
AARS	95.4303	97.2349	98.4206
ABCF1	122.003	128.75	123.838
ABCF3	135.56	127.299	193.677
ABI1	141.529	144.577	155.943
ABL2	99.2735	96.469	102.898
ABT1	78.1822	76.0928	75.1422
ACAT2	116.848	107.889	100.745
ACPP	88.7734	88.5797	83.7578
ACRBP	70.4213	69.7983	71.2508
ACSL6	93.7706	91.622	95.865
ACTA1	108.133	105.202	107.417
ACTB	107.254	106.093	106.044
ACTL7B	91.8075	91.2282	93.1596
ACTL8	93.1234	94.4635	92.5971
ACTR2	90.7666	92.1212	92.7497
ACVR1	84.0452	80.1282	84.4012
ACVR1C	67.1499	66.0223	63.3525
ACVR2A	109.192	120.821	120.11
ADAM2	88.3426	87.957	88.3581
ADAM29	66.4649	67.0969	66.2834
ADCK1	52.3209	51.2967	51.3695
ADD1	78.8432	77.7466	75.5396
ADSL	111.646	109.457	136.022
AFF4	297.068	308.629	431.819
AFP	148.249	146.086	145.53
AGR2	96.2881	98.6314	94.9316
AHSG	60.6659	60.9004	60.2892
AICDA	96.3539	98.0974	93.9679
AIF1	21.0991	18.8729	18.5011
AIFM1	204.131	194.521	201.145
AIFM2	113.244	108.966	110.505
AIFM3	70.7977	70.3977	67.9986
AIM2	51.2958	50.4188	49.1668
AK1	89.3142	89.868	87.8668
AK2	87.8335	90.3011	92.1931
AK3	50.4904	50.4562	52.1212
AK4	96.1247	95.0428	91.9615
AK7	67.8262	65.1395	63.8326
AK9	36.1064	36.3885	36.0718
AKAP3	85.1011	86.5454	87.04
AKAP4	57.5991	56.7681	55.3056
AKT1	40.7563	39.0681	37.7831
AKT2	217.493	207.205	209.762
AKT3	133.443	138.693	147.395
ALDOA	146.517	129.784	125.163
ALOX15	103.409	103.007	100.925
ALOX15B	105.728	103.503	101.074
ALPK1	108.987	108.637	110.403
ALX1	97.5236	100.788	101.459
AMD1	95.2949	92.917	96.1905
AMOTL2	200.173	198.013	177.202
AMT	123.429	120.643	122.623
ANKRD13A	129.158	137.055	124.825
ANKRD45	77.5684	75.0409	119.458
ANXA1	79.0953	80.8809	84.1213
ANXA11	149.165	143.961	145.197
ANXA2	3.06018	1.25714	0.832246
AP2M1	99.465	98.6572	99.8321
APCS	108.676	105.19	106.497
APEX1	94.4448	94.0545	104.27
API5	103.671	100.3	101.21
APOBEC3G	88.1882	88.4416	79.5294
APP	78.0575	78.5277	74.5412
APPL1	107.373	106.179	115.431
AR	99.0454	102.508	98.0775
ARAF	76.9323	74.9799	75.2423
AREG	102.434	118.561	102.805
ARHGDIA	60.3342	62.5247	61.3604
ARHGDIB	46.2414	44.3233	43.7641
ARHGDIG	87.0118	88.7468	88.6118
ARIH2	132.525	97.2313	99.281
ARL1	121.618	117.941	119.483
ARMC3	85.2269	84.4654	82.9809
ARNT	94.792	91.6223	95.1521
ARRB1	85.1272	83.187	86.8862
ARX	85.3425	88.0965	88.1856
ASB1	26.2768	24.5478	23.5114
ASCL1	137.947	133.102	127.158
ASNA1	111.937	124.963	111.33
ASPSCR1	105.556	99.1418	104.833
ATF1	86.4346	84.9162	86.591
ATF2	88.4022	96.7107	105.643
ATF3	68.5986	68.3613	71.7053
ATF4	99.9261	106.942	103.13
ATF5	88.7616	91.8108	89.048
ATG12	99.8922	100.483	100.551
ATG7	97.3848	94.6704	95.4793
ATIC	87.3694	86.8826	86.0458
ATP5B	123.309	284.327	116.892
ATXN3	111.071	103.486	120.505
AURKA	205.093	209.445	224.603
AURKB	83.5678	81.6754	82.9054
AXIN1	66.9931	69.0611	70.2809
AXL_int	69.953	69.6419	68.0311
BACH1	141.265	131.233	178.267
BAD	131.293	149.621	135.607
BAG3	81.6441	77.8529	75.7828
BAG4	157.313	170.026	156.837
BAGE2	98.7134	99.5742	96.5361
BANK1	133.359	110.032	106.143
BASP1	82.3479	82.4104	79.6425
BATF	117.235	142.054	134.997
BCKDK	96.4068	98.7394	105.651
BCL10	148.177	165.717	154.455
BCL2A1	107.875	108.834	109.75
BCL2L14	152.861	151.041	151.117
BCR	205.154	205.17	235.283
BDNF	66.7422	66.0736	66.2872
BID	111.009	112.611	114.887
BIRC2	94.0293	96.2205	103.182
BIRC3	107.262	109.1	111.543
BIRC5	86.8161	84.6623	89.8619
BIRC7	100.774	116.435	108.708
BLK	137.316	142.434	162.01
BLZF1	89.2922	91.131	91.3203
BMP7	90.7209	87.9217	90.1133
BMPR1A	117.97	116.243	114.827
BMPR1B	88.3597	85.0622	87.3521
BMPR2	72.2176	69.7625	72.7459
BMX	67.1711	66.6754	67.0696
BOLA3	98.3369	99.8446	98.9513
BOP1	85.2332	96.0139	84.7054
BPI	79.0689	76.9425	75.406
BPIFA1	44.8681	43.7389	42.5215
BRAF	90.2647	93.2367	86.1892
BRD2	119.366	120.285	124.298
BRD3	104.596	104.797	101.223
BRD8	101.779	101.699	104.016
BRDT	88.1029	93.6957	86.7264
BRSK1	49.7769	49.7931	51.2378
BRSK2	134.647	135.62	136.219
BTF3	132.751	142.818	141.56
BTG1	124.523	126.819	134.138
BTG3	102.498	99.4394	99.9383
BTRC	70.4054	70.8821	72.6123
BUB1	98.8986	100.055	100.984
BUB1B	87.0569	87.449	85.0462
BUD31	101.67	105.368	104.781
C1D	42.5119	40.797	42.9207
C1orf174	113.852	119.546	130.555
C1orf216	87.2823	90.0807	83.3627
C21orf2	94.6031	89.9245	85.5534
C21orf33	87.6461	87.9771	84.1616
C4BPA	103.716	103.841	103.6
C6	136.621	136.855	141.945
C6orf106	96.7081	99.4674	92.6519
CA1	83.0731	80.442	83.1774
CA4	51.9584	51.424	51.6448
CA9	21.8983	21.5816	22.2913
CAB39L	131.322	119.526	119.393
CABYR	66.857	64.7473	61.9077
CAGE1	96.6006	94.8543	100.027
CALM2	114.538	141.142	104.96
CALM3	73.0559	71.6518	74.2798
CALML4	108.858	108.07	107.443
CALR	72.5617	73.3598	72.9115
CALR3	109.492	103.864	100.751
CALU	109.326	110.556	115.467
CAMK1	79.0479	81.0467	80.787
CAMK1G	84.4809	82.4578	84.0051
CAMK2A	85.1542	81.1788	79.0617
CAMK2B	114.998	139.422	144.407
CAMK2D	111.399	110.339	114.004
CAMK2G	131.5	129.532	125.204
CAMK4	100.133	99.9576	105.907
CAMKK1	105.852	110.293	116.218
CAMKK2	119.109	122.871	109.148
CAMKV	113.988	112.487	109.11
CAPG	82.6228	83.9809	83.748
CARD8	85.0069	85.2609	87.8994
CARD9	340.042	218.74	153.74
CARHSP1	97.6292	96.8324	119.031
CASP1	69.7951	67.4606	66.7029
CASP10	72.2058	72.5598	70.7684
CASP3	103.251	100.741	101.425
CASP4	58.2569	57.5146	57.6243
CASP6	148.696	102.517	97.7125
CASP7	4.07236	1.11297	1.34197
CASP9	70.1972	69.1737	68.6053
CASS4	111.288	114.967	110.784
CBFA2T3	200.182	518.678	366.153
CBFB	139.911	130.389	121.837
CBLC	93.0053	62.3342	61.932
CBX5	228.639	127.601	130.358
CCDC110	100.519	102.7	110.823
CCDC183	108.825	107.857	111.303
CCDC33	104.368	104.81	100.183
CCDC36	107.105	107.795	112.639
CCM2	122.222	127.333	122.952
CCNA1	48.5529	47.5201	46.3487
CCNA2	50.7759	51.2224	50.2754
CCNB1	84.7732	251.14	86.6106
CCNB1IP1	105.474	104.552	107.751
CCND1	105.26	105.056	106.208
CCND2	70.6837	67.3483	66.5897
CCNH	74.7689	75.0158	71.5429
CCNI	75.5511	75.0963	73.966
CCR5	78.2574	77.5811	77.5892
CCT3	134.234	130.94	132.577
CCT5	109.579	112.073	149.416
CD276	51.529	50.3223	56.4153
CD5L	143.426	141.098	144.933
CD96	68.6079	73.3884	73.6132
CDC20	93.573	95.3542	96.4971
CDC25A	70.1038	69.8209	74.7789
CDC25C	79.2819	86.6018	83.2715
CDC42	104.662	103.869	112.951
CDH19	59.2185	58.5516	60.0153
CDK1	76.4215	75.0843	74.1235
CDK10	60.3746	61.6001	60.7889
CDK11B	97.3653	280.052	105.928
CDK14	92.2163	116.787	94.5909
CDK16	132.461	116.281	128.092
CDK17	45.9955	41.8541	42.278
CDK18	102.268	99.8426	96.2541
CDK19	124.811	122.742	124.003
CDK2	123.076	127.292	136.017
CDK20	99.5748	102.728	99.3576
CDK3	93.4074	94.6545	91.8397
CDK4	98.5298	98.9172	96.481
CDK5	119.631	124.046	119.72
CDK5R1	85.467	87.4117	85.3271
CDK7	53.2706	50.4024	49.0233
CDK8	69.0946	71.6836	73.156
CDK9	55.535	56.2074	54.527
CDKN1A	96.0454	98.2246	99.661
CDKN2A	87.7266	87.4191	87.1157
CDKN2B	68.1567	68.7566	65.1983
CDKN2C	74.3422	71.723	73.6159
CDKN2D	72.5947	75.7556	74.2843
CDO1	89.2073	91.9762	100.891
CEACAM1	76.4317	76.4484	78.0683
CEACAM7	107.301	104.427	98.436
CEACAM8	72.2119	70.9194	68.9149
CEBPG	99.9914	100.069	102.305
CEP55	122.504	117.5	110.39
CERS2	78.2007	77.2952	75.3843
CFL1	124.188	147.27	131.297
CHEK1	85.4097	86.6725	84.7752
CHEK2	112.744	106.434	104.136
CHI3L1	83.7383	85.798	85.0989
CHIC2	10.7772	7.54414	7.68066
CHMP3	115.293	119.17	123.573
CHN1	116.985	108.151	108.71
CHST4	100.296	101.475	102.475
CIDEB	127.514	132.356	130.393
CIDEC	93.674	91.8949	92.6265
CISH	86.1964	83.2068	88.9217
CITED1	119.859	129.696	132.005
CKB	115.453	99.7159	101.963
CKM	89.2458	92.63	94.1904
CKMT2	56.8105	55.8836	57.4674
CKS1B	111.96	112.856	106.517
CLK1	88.0218	85.718	82.9612
CLK2	90.4429	91.4632	88.3011
CLK3	120.432	130.703	113.394
CLUAP1	91.5741	93.2184	90.1599
CMC4	99.5905	101.396	101.383
CMPK1	94.181	99.1198	95.945
CNN1	156.378	162.493	171.233
CNOT2	98.4929	104.437	98.6756
CNOT8	121.206	130.71	121.708
CNOT9	87.6242	89.2398	90.9965
CNRIP1	101.068	104.067	98.6054
COL4A3BP	81.9702	81.3783	80.5994
COMMD3	21.3648	19.8106	19.5617
COPB2	174.962	184.603	179.036
COPG2	106.781	108.298	103.813
COPS6	280.871	105.049	112.344
COQ8A	99.6426	99.658	98.4601
COQ8B	110.98	112.088	116.224
COTL1	104.233	103.631	101.855
COX6B2	84.6556	89.3385	87.2749
COX6C	107.157	106.153	107.681
CPA4	52.7366	53.5905	54.0459
CPM	71.8671	74.346	76.2665
CPXCR1	77.9808	76.8929	73.3991
CRADD	164.524	148.183	141.305
CREB1	85.3061	85.5789	84.9667
CREB5	93.5918	97.6975	97.0932
CRISP2	168.911	143.443	144.401
CROT	63.9532	63.8476	64.1275
CRX	70.3757	71.9396	70.8194
CRYAB	222.857	187.728	188.092
CSAG1	50.5267	50.8329	53.578
CSAG2	77.7695	78.7114	76.2007
CSK	123.997	153.683	159.154
CSNK1D	112.326	113.891	108.842
CSNK1G1	88.9996	90.6435	91.7463
CSNK1G2	113.256	114.694	112.742
CSNK2A1	107.586	114.751	115.556
CSNK2A2	116.823	120.177	121.099
CSRNP1	143.876	150.088	150.33
CST4	93.0981	99.0119	97.2499
CSTB	99.0059	97.2705	98.7264
CT45A1	112.732	117.09	110.48
CT47A1	102.138	100.876	99.14
CT55	98.4382	96.6234	89.9626
CT62	100.039	99.2982	99.504
CT83	80.2016	82.3123	80.1491
CTAG1A	92.7497	99.4015	116.578
CTAG2	118.881	124.961	180.873
CTAGE1	100.624	100.277	100.212
CTAGE5	88.4703	94.0538	91.3919
CTBP2	105.002	105.226	106.812
CTCFL	82.8535	85.9488	82.8584
CTNNA2	72.218	74.5084	71.8824
CTNNB1	117.1	107.045	109.929
CTNNBL1	95.6415	92.649	94.362
CTSD	76.195	76.2537	76.8539
CTSE	86.8073	85.8209	87.6749
CTTN	94.209	94.2188	101.912
CUL4A	83.3745	84.2166	82.95
CUL5	96.6789	96.1541	99.4805
CWC27	67.6781	67.5588	67.6338
CXCR2	86.8052	88.3609	84.628
CXCR4	59.0709	59.386	60.1335
CXCR6	48.3219	49.1247	50.562
CXXC1	83.7787	84.5692	84.4306
CYCS	60.9102	61.1268	62.6587
CYLD	108.216	106.122	114.563
CYP1B1	86.587	86.4163	83.5664
DAPK1	100.322	100.772	104.942
DAPK2	112.468	113.021	118.975
DBNL	130.844	148.676	135.81
DCAF12	95.5346	98.066	98.8011
DCBLD2	72.3981	75.7781	75.1728
DCDC2	132.665	163.931	169.201
DCLK1	85.5558	85.6217	85.7196
DCLK2	113.896	114.537	125.434
DCT	81.0339	79.9064	73.0787
DDB1	123.338	110.551	112.038
DDB2	106.343	103.262	104.413
DDIT3	199.634	136.419	143.149
DDR1	97.241	98.4341	101.037
DDR1_ext	91.7984	95.0852	91.5181
DDR1_int	91.1768	93.6971	91.8048
DDX43	96.0071	99.7064	105.466
DDX5	117.596	118.552	128.951
DDX53	94.929	96.9375	262.956
DDX55	164.014	166.527	164.692
DEDD	49.6749	51.1005	52.8427
DEK	114.011	110.643	112.568
DFFA	110.876	125.015	473.567
DGKA	82.5342	85.5517	85.9608
DGUOK	87.5704	91.8286	90.2197
DKK1	86.1126	85.0284	80.2333
DKKL1	75.0291	74.6294	75.4727
DLX1	86.468	88.5056	83.7584
DLX3	91.8066	93.3583	91.3458
DLX4	89.3009	90.8847	92.3182
DMAP1	95.0504	97.3714	98.4672
DMPK	139.853	120.257	115.729
DMRTB1	120.405	116.533	110.441
DMRTC2	158.052	153.204	156.244
DNAJA1	105.379	98.5981	99.1823
DNAJA2	105.565	135.026	104.743
DNAJB1	93.5026	90.6621	101.28
DNM1L	96.6102	95.1294	98.2427
DNM2	88.8271	88.1776	89.5189
DNMT3L	93.4749	96.7572	91.1004
DNTT	96.8689	97.0876	94.0465
DPF2	68.5177	65.1468	65.7573
DPPA2	95.6191	98.2264	101.512
DR1	70.9653	78.3717	74.7256
DRD2	95.9846	97.473	103.124
DSTYK	83.8789	81.4103	82.8179
DTYMK	86.8402	86.3067	89.6297
DUSP10	118.17	118.772	126.614
DUSP11	93.4717	92.8579	92.7382
DUSP12	114.637	110.587	109.805
DUSP13	55.6788	54.7425	53.1382
DUSP14	102.444	99.182	104.256
DUSP18	105.776	107.523	106.054
DUSP4	95.3043	96.7252	99.7881
DUSP6	107.345	106.821	115.082
DVL2	104.44	101.201	102.279
DXO	40.8487	39.8267	40.106
DYNC1LI2	63.2616	64.185	63.4481
DYRK2	102.876	107.198	107.693
DYRK3	119.686	122.781	122.995
DYRK4	124.933	123.054	126.009
E2F6	57.4828	57.4013	55.3523
E6	101.847	101.977	98.1855
E7	209.402	112.908	99.7646
EAPP	220.633	146.867	166.653
ECI2	123.545	118.332	116.937
EEF1A1	99.7526	100.714	104.074
EEF1A2	86.1983	87.3552	90.9138
EEF1D	166.372	163.74	156.576
EEF1G	111.183	112.692	116.795
EEF2K	78.5064	78.5477	77.6102
EFHD2	98.3696	98.5601	96.2639
EFS	85.841	81.8006	85.9389
EGFR_ext	90.83	92.9093	90.0027
EGFR_int	111.321	114.537	107.787
EGR2	6.69581	3.55281	3.64626
EHF	102.748	107.949	102.032
EHMT2	105.162	105.522	108.383
EIF4A2	121.488	117.246	112.093
EIF4A3	90.7849	91.4451	97.1798
EIF4E	89.03	90.9245	88.5118
EIF4EBP1	84.5469	82.304	87.0771
ELF1	199.078	120.081	124.589
ELF2	90.2469	92.0243	94.41
ELF4	97.9985	99.5315	100.268
ELF5	94.5566	93.7532	91.7372
ELK1	212.453	161.381	174.108
ELK3	51.6659	49.0026	49.6765
ELL3	105.538	104.254	103.663
ELMOD1	111.071	111.373	108.26
ELMOD3	50.312	49.1268	49.5423
ELOA	106.714	106.801	116.784
ELOVL4	106.885	104.939	103.856
ENO1	93.1408	91.7753	91.2194
ENO2	98.1689	93.4568	91.5103
EPAS1	53.2543	54.5694	55.6925
EPCAM	35.1378	31.6194	30.908
EPHA10	122.889	124.346	128.528
EPHA2	42.6841	42.4371	43.668
EPHA3_ext	82.7026	82.5483	80.1686
EPHB3_int	61.9546	63.3512	63.4593
EPHB4	121.218	123.81	122.991
EPPIN	93.2306	92.7138	88.6276
EPS15	159.095	135.074	170.496
ERBB2	54.3848	54.1523	56.8986
ERBB3_ext	84.5001	86.8601	85.667
ERBB3_int	84.3661	87.1435	86.7569
ERCC2	99.0166	100.148	104.495
ERCC3	105.458	109.095	107.97
ERCC5	104.078	99.6555	103.273
ERG	210.523	148.055	166.93
ESR2	100.253	104.389	109.562
ESRRG	272.518	113.47	113.768
ETNK2	95.631	98.5365	100.043
ETS2	145.265	186.608	152.122
ETV4	170.681	161.746	172.369
ETV6	92.6228	84.8661	89.6334
ETV7	111.964	114.629	108.323
EWSR1	115.854	115.447	115.596
EXOSC10	111.466	111.196	111.083
EXOSC4	98.861	99.5364	100.89
EXOSC8	73.2255	74.7277	73.0124
EXT1	121.053	116.31	113.01
EXT2	74.2016	74.0446	76.4024
EZH2	101.492	99.9964	102.289
EZR	117.737	116.681	116.612
FADD	6.51877	3.86745	3.107
FAF1	103.251	104.716	102.244
FAIM	91.8131	94.0621	89.7505
FAM133A	103.69	103.877	104.972
FAM46D	92.9647	92.6946	93.7471
FAM50B	123.007	145.714	118.777
FANCC	108.157	108.288	113.14
FAP	75.5104	73.9196	70.8451
FAS	117.621	116.751	118.627
FASTK	114.08	112.451	117.976
FASTKD1	99.0853	98.218	98.3203
FATE1	207.14	217.612	200.981
FBXO9	97.6862	99.1109	97.0234
FEN1	158.752	140.259	162.71
FES	98.7251	97.5045	97.3234
FGF1	102.025	101.736	113.689
FGF13	66.7724	66.207	67.6724
FGFR1	124.055	121.645	126.98
FGFR1_ext	119.908	117.89	112.051
FGFR1_int	94.1125	97.226	103.979
FGFR1OP	100.906	104.521	108.134
FGFR2	86.6231	87.32	83.7576
FGFR2_ext	78.1418	79.1376	77.5159
FGFR2_int	79.5344	78.3962	79.8046
FGFR4_ext	111.435	113.291	107.154
FGFR4_int	98.6378	99.8417	96.8833
FH	101.852	100.354	100.775
FIP1L1	125.042	132.039	132.293
FKBP1B	54.6631	46.58	51.896
FKBP3	96.3397	96.2142	97.0509
FKBP5	93.2633	135.849	88.6406
FLCN	116.404	114.921	125.639
FLI1	127.089	104.08	119.688
FLT1	83.4789	83.8866	81.4683
FMNL2	103.771	103.493	99.421
FMR1NB	76.5985	72.4886	70.5366
FN3K	88.6765	89.2211	87.4375
FOLH1	81.2563	78.7895	83.5058
FOS	131.549	134.512	144.707
FOSL1	113.573	113.177	116.403
FOSL2	133.211	133.121	144.598
FOXA3	99.1509	101.657	112.375
FOXI1	155.682	143.42	140.559
FOXN2	120.324	113.248	114.009
FOXR2	180.143	162.718	138.21
FOXS1	90.0309	92.0679	91.7055
FRK	80.506	77.5575	77.4137
FSCN1	31.1707	29.8977	28.817
FTH1	81.7969	68.0647	66.2346
FTHL17	147.877	138.526	124.85
FTSJ3	107.867	111.016	109.002
FUS	119.748	117.014	121.328
FYN	92.9586	95.634	91.6268
FZD1	42.7037	42.4872	42.3532
G6PD	102.01	96.874	92.0131
GADD45G	111.056	111.276	116.719
GAGE1	146.067	184.229	117.21
GAGE2	121.653	149.437	104.722
GALK1	93.5706	93.3286	93.0732
GAPDH	61.3179	61.1325	58.6871
GAS2	65.7652	64.2638	63.799
GAS7	146.265	150.672	148.685
GATA1	111.201	110.772	118.149
GATA3	75.2951	75.9947	77.8702
GATAD2A	82.1453	81.4291	82.0904
GCLC	76.1908	75.553	80.3726
GDF15	71.1653	72.1592	70.8208
GEM	86.427	86.9808	94.049
GFAP	269.032	309.762	235.072
GGPS1	178.948	151.069	136.265
GIPC1	95.0725	98.2613	91.4801
GK	96.3869	96.8363	90.0103
GK2	94.1568	94.3296	88.3086
GLRX3	96.0276	97.807	98.2937
GLS2	101.005	123.489	106.146
GMEB1	102.39	103.668	99.5924
GMEB2	119.365	116.462	114.473
GMPS	90.1831	92.2429	97.3944
GNA15	98.2541	98.8317	99.5551
GNAI2	92.5996	89.4474	89.2897
GNAI3	57.4761	57.6824	56.4765
GNAO1	127.349	125.623	138.892
GNAZ	102.996	103.886	109.168
GNB1	81.2837	82.6927	84.2822
GNB3	110.311	107.842	110.31
GNG11	101.464	102.402	103.96
GNG2	109.704	111.325	110.807
GNG3	75.4306	73.0194	72.8974
GNG4	92.8366	93.6804	99.0964
GNGT2	82.9111	114.083	85.6667
GOT1	95.7644	92.2609	88.196
GP2	61.6365	59.077	57.7336
GPA33	85.7826	84.4856	79.088
GPAT2	66.5981	66.268	66.4866
GPATCH2	98.8146	101.858	102.721
GPC3	110.391	112.444	112.692
GPHN	118.56	111.878	114.913
GPX1	88.732	90.4191	91.7905
GRAP2	77.5592	76.7027	74.0728
GRB10	82.9958	82.6578	82.4525
GRB2	91.7297	95.5285	88.9331
GRB7	145.468	135.367	149.161
GRK2	34.0748	34.4193	33.8367
GRK3	133.142	131.522	131.592
GRK5	151.328	167.296	157.954
GRK6	66.0239	66.5029	67.7755
GRM3	94.984	91.914	88.6134
GSK3B	99.3635	97.9181	95.1469
GSTT1	152.248	150.151	178.923
GTF2A2	117.804	124.005	111.786
GTF2B	92.5012	94.732	100.533
GTF2E2	101.083	106.309	103.398
GTF2F1	107.174	101.823	107.91
GTF2F2	99.5119	103.097	102.828
GTF2H1	91.0027	93.1887	89.0419
GTF2H2C	98.3601	94.6495	95.5645
GTPBP1	34.8378	33.2709	33.4629
GUK1	93.1421	135.023	93.1615
H2AFY	120.479	122.206	121.815
HAGH	100.215	94.2457	101.549
HAGHL	124.904	120.775	115.971
HAND1	94.957	99.3459	95.2818
HBG1	76.3809	76.1015	75.6135
HCFC2	108.202	103.802	100.957
HCLS1	104.21	124.495	139.305
HDAC1	124.109	127.082	118.073
HDAC3	125.376	123.903	123.269
HDAC4	118.906	118.438	112.874
HES6	107.557	109.352	99.7963
HEXIM1	164.289	178.736	156.167
HEYL	84.4253	87.6893	86.7713
HIF1A	46.7491	43.7566	42.994
HIF3A	93.8202	96.3088	99.8651
HINFP	126.573	128.646	124.822
HIPK1	84.3721	85.7531	81.7244
HIPK4	111.289	94.3606	94.11
HIST1H1C	99.9023	102.482	103.217
HIST1H4A	83.7937	81.7945	83.0829
HK2	104.483	110.701	109.682
HLX	80.6578	80.1643	77.5761
HMG20B	158.524	158.945	199.716
HMGB2	119.104	121.125	126.057
HMGN5	103.524	107.056	104.113
HNF1B	56.4861	56.2477	56.4142
HNRNPA2B1	343.574	179.963	162.065
HNRNPUL1	145.853	148.305	159.52
HOMER2	67.1947	62.2575	63.012
HOOK1	416.401	192.646	245.867
HOPX	89.2676	91.0148	89.2085
HORMAD1	78.7653	78.2301	77.2012
HOXA1	98.9769	100.961	98.2865
HOXA9	84.7936	86.6651	88.6611
HOXB13	83.2133	86.6102	85.9301
HOXB6	77.8688	78.6585	76.5139
HOXB7	80.7854	82.3553	85.9566
HOXC10	81.6166	83.448	80.8309
HOXC8	97.8675	98.6623	100.245
HPCAL1	94.2791	93.6139	95.78
HPRT1	82.9222	82.8225	84.2867
HRAS	164.244	172.847	156.607
HRH1	79.9748	79.4163	79.9201
HRH2	79.6874	79.7973	79.6421
HSBP1	105.764	106.89	103.817
HSF1	280.952	122.024	130.378
HSFY1	98.903	98.2595	98.3333
HSP90AA1	135.423	150.345	160.354
HSP90AB1	105.674	104.488	119.145
HSPA1A	86.0151	84.8006	84.93
HSPA5	76.5805	75.3051	73.1275
HSPB8	132.965	139.01	137.923
HSPB9	105.338	103.85	101.483
HSPD1	128.104	102.705	100.757
HSPE1	70.2587	67.4525	60.7421
HTATIP2	82.0694	82.3888	79.6218
HTR1D	91.0034	91.6202	92.3405
HTR2B	103.973	105.023	107.973
HUS1	77.8219	77.7736	73.3678
ID1	92.5704	92.0236	91.7451
ID2	90.8729	93.2558	98.4988
IDI1	107.803	106.858	108.391
IDO1	74.9257	73.9843	81.0408
IFI16	121.917	110.474	113.742
IFI35	274.526	196.862	181.773
IFIT1	78.3935	82.114	80.242
IFIT5	129.98	135.035	140.415
IFITM1	59.9591	61.7843	63.1487
IGF2	99.6019	98.1897	97.6571
IGF2BP1	81.9918	85.7525	85.197
IGF2BP3	79.9004	82.4328	82.3395
IGHG1	1683.64	1347.01	1957.61
IGSF11	76.3759	76.089	73.7889
IKBKB	104.086	101.195	102.317
IKBKE	116.408	133.276	115.503
IKZF1	108.582	155.896	136.816
IKZF3	89.1073	91.8859	90.0724
IL13RA1	111.071	111.946	109.368
IL13RA2	100.775	97.5204	93.2798
IL18	23.396	21.0227	20.1647
IL1A	174.636	150.147	320.023
IL1B	115.199	116.116	103.343
IL1F5	112.682	109.525	105.417
IL1RN	97.9611	95.0868	98.0265
IL21R	125.071	121.896	118.651
IL24	103.063	100.236	93.976
IL37	71.4838	70.785	71.5963
ILF2	204.924	190.148	183.715
ILK	123.969	122.093	117.882
IMP3	98.1394	100.221	100.367
IMPA1	50.3805	48.4187	48.8413
IMPDH1	135.503	133.969	140.408
INA	163.994	132.049	132.831
ING4	113.497	123.413	121.75
INHBA	104.409	105.28	99.8944
INPP1	88.8992	89.8774	89.9983
INPP5B	112.351	120.146	113.587
IP6K1	62.1626	62.9809	65.2096
IP6K2	103.203	102.781	104.627
IPMK	92.4699	92.6052	93.0781
IRAK1	80.2886	81.2115	85.3867
IRAK4	121.748	122.517	123.206
IRF4	104.223	100.327	111.115
IRF5	109.278	138.238	120.433
ISG20	55.5572	54.1049	53.5495
IST1	50.2217	50.6234	50.0302
ITGB6	42.5713	43.3355	45.3417
ITGBL1	76.9104	80.045	69.9597
ITK	120.445	121.592	125.974
ITPK1	114.293	111.073	108.7
ITPKB	137.031	134.84	135.79
JADE1	110.284	114.779	106.586
JAK3	92.1644	94.4193	94.9591
JUNB	82.6749	83.1227	84.875
JUP	81.7517	84.2567	78.3439
KAT2A	90.9915	91.9126	95.0832
KAT7	85.1221	97.2159	94.6566
KATNB1	71.0231	71.329	70.2428
KCMF1	140.688	140.11	136.458
KCNIP3	83.267	83.6028	81.2123
KIF9	106.199	106.819	120.532
KIT	91.7113	89.8651	90.2891
KIT_ext	82.5723	84.9908	81.6472
KIT_int	99.5116	101.926	99.5655
KLF10	79.6076	79.5875	79.1338
KLF12	95.1765	95.3802	94.6261
KLF4	90.2047	90.594	86.3453
KLF6	134.017	137.988	137.58
KLF7	93.5992	91.8664	89.7055
KLHL12	129.69	134.2	123.867
KLK3	84.5294	82.8737	83.3632
KRAS	69.5791	66.5675	67.2066
KRT14	89.2318	88.4272	91.7011
KRT15	427.106	358.958	319.284
KRT19	578.397	413.439	427.748
KRT4	67.6667	69.228	71.2016
KRT8	136.03	126.766	114.3
KXD1	152.352	134.034	129.569
L3MBTL2	113.631	116.014	116.541
LAD1	105.483	104.204	107.325
LAMTOR3	76.1041	77.1154	74.2826
LASP1	103.496	101.661	103.786
LATS1	154.075	146.468	150.471
LCK	96.8174	95.6746	91.623
LCP1	106.568	105.564	102.826
LDB1	95.3106	95.1799	93.0081
LDB2	125.351	140.103	131.51
LDHA	79.3776	77.0147	75.9124
LDHB	64.2416	59.955	55.9978
LDHC	93.2103	93.1949	87.5498
LEF1	87.0483	86.4221	89.1136
LEMD1	94.2713	93.0035	94.3211
LGALS1	85.6218	90.1214	83.7984
LGALS7	81.0597	85.2658	77.6693
LGMN	88.2651	88.0313	89.7258
LHFP	96.4218	95.2014	102.725
LIMK2	92.4355	96.7703	99.1294
LIMS1	310.389	287.722	265.502
LIN28A	68.5852	72.2357	74.5281
LIPI	101.734	101.078	107.433
LMNA	95.2392	93.12	92.153
LMO2	125.525	119.828	143.125
LNX1	99.0993	98.1392	98.2191
LRRFIP2	148.47	110.968	126.461
LSM1	110.111	114.79	115.338
LTA4H	98.9198	98.4429	97.659
LTV1	134.511	132.322	119.01
LUZP4	127.532	135.426	126.544
LY6K	58.8585	57.0838	54.9062
LY86	134.61	125.806	118.931
LY96	43.7456	43.571	42.789
LYL1	115.96	113.413	114.177
LYN	74.9253	75.3077	74.6236
LYPD6B	90.3102	89.8165	87.6255
LZTR1	161.225	164.441	162.664
MAEL	86.8422	86.2982	87.3388
MAFG	77.4292	79.5894	78.7761
MAGEA10	113.745	122.799	115.547
MAGEA4	101.664	100.374	99.066
MAGEB1	170.498	151.709	162.81
MAGEB2	119.003	129.382	193.541
MAGEB3	89.6406	90.2793	87.2291
MAGEB4	138.687	146.286	157.427
MAGEB5	90.3897	88.9315	84.6767
MAGEB6	99.1072	92.7489	90.036
MAGEC1	70.6844	70.5314	72.1038
MAGEC2	108.715	109.571	106.287
MAGEC3	73.2564	72.055	70.313
MAK	58.7009	60.354	59.5033
MAL	79.5915	78.7031	78.7548
MALL	108.349	105.719	100.208
MAP1S	195.998	198.177	206.046
MAP2K1	86.0035	88.4998	93.8933
MAP2K3	65.9133	60.7469	66.2632
MAP2K5	93.1027	94.7049	95.1749
MAP2K6	50.0596	45.4574	44.9877
MAP2K7	74.6967	76.3297	74.2172
MAP3K13	139.288	134.78	133.783
MAP3K14	88.3387	89.2571	93.702
MAP3K2	96.6829	97.1529	98.4272
MAP3K20	94.352	92.8063	96.909
MAP3K6	83.6143	81.9548	82.9139
MAP3K7	95.0792	94.3067	96.9179
MAP4	137.182	137.543	164.26
MAP4K3	78.8038	78.1365	78.8783
MAP4K5	84.7207	83.4534	85.229
MAPK1	105.491	104.579	113.491
MAPK10	84.8591	85.4367	84.0348
MAPK11	109.703	107.655	108.009
MAPK12	54.0726	55.2606	61.4457
MAPK13	49.2359	45.8855	46.1055
MAPK14	104.98	106.78	104.063
MAPK3	98.2655	100.33	98.126
MAPK6	30.4695	28.0414	27.9532
MAPK7	94.4162	94.1841	96.011
MAPK8_tv1	137.665	133.367	164.617
MAPK8_tv2	141.08	137.582	180.202
MAPK9	117.98	109.64	119.453
MAPKAPK3	88.4759	106.507	91.8815
MAPKAPK5	126.031	121.637	110.586
MARK2	67.8885	68.885	67.5409
MARK3	74.4899	72.8936	72.418
MARK4	68.285	67.1174	66.506
MAST1	137.859	141.169	140.433
MASTL	108.653	112.136	112.785
MATK	94.0974	92.446	92.3373
MATN3	117.593	103.3	111.412
MAX	104.492	163.936	135.342
MAZ	64.8185	66.1558	67.9939
MCM5	90.2661	89.881	92.2453
MCMBP	155.32	143.619	245.404
MDM2	76.0608	74.2792	72.1881
ME2	86.2483	84.8529	85.048
MECP2	89.6985	91.8118	91.0873
MED16	93.4861	95.558	91.2373
MED17	82.6131	84.1024	82.3455
MED21	109.549	110.261	105.421
MED22	103.86	107.687	111.186
MED24	76.3878	77.1434	75.2424
MED30	87.3047	87.9848	84.3416
MED4	107.115	119.728	135.788
MEF2A	123.495	139.615	124.807
MEF2C	119.634	132.9	131.977
MEIS2	104.4	101.66	105.266
MEIS3	127.415	126.398	119.202
MEOX2	93.1965	94.1767	98.5352
METTL3	155.141	135.207	129.374
MIF	119.206	114.799	106.754
MITF	80.0606	79.2952	76.7689
MKNK1	102.035	100.755	99.0996
MKNK2	76.2478	76.0655	73.9692
MLANA	103.666	117.978	97.9151
MLF1	86.2146	87.4829	90.2843
MLH1	66.464	147.505	80.3832
MLKL	32.6204	31.4964	30.9907
MLLT11	129.876	127.489	130.898
MLLT3	84.3024	83.3433	81.3941
MLLT6	182.015	158.008	177.839
MLPH	138.036	229.599	153.021
MLX	105.694	114.71	139.68
MMP11	63.1122	61.1324	65.1261
MMP14	68.3791	67.0958	66.1874
MMP2	107.513	104.366	104.845
MMP24	58.9786	57.7804	57.7769
MNAT1	83.051	79.9599	74.8022
MNDA	99.3953	100.108	99.5762
MOB3A	118.26	122.293	116.857
MOK	76.3731	76.5343	75.669
MORC1	122.301	124.272	127.96
MPP1	83.7496	85.6223	92.6758
MPP3	85.45	85.5752	86.0046
MPP5	89.8685	88.1952	86.4149
MPZL2	116.444	111.346	106.021
MRPL45	132.187	144.617	147.078
MRPL55	88.6866	89.3179	91.5872
MRPS26	92.4077	91.3961	91.1404
MRPS30	92.369	93.7946	93.3413
MRT4	112.023	114.729	130.538
MSC	99.7837	101.145	97.4416
MSH2	85.2616	90.8183	96.1696
MSLN	49.7057	49.8344	50.1727
MSN	91.3032	92.7308	90.5308
MTERF1	81.5749	82.0818	80.9932
MTMR2	106.343	111.249	135.343
MTO1	89.7683	89.7746	88.4248
MUSK	87.5425	92.127	91.3132
MUTYH	112.755	112.962	114.981
MX1	344.821	534.248	317.612
MX2	87.3833	87.298	84.4987
MYBL2	42.0603	39.7225	41.6447
MYC	99.9063	98.2863	108.706
MYCBP	93.4357	90.732	86.3751
MYCBPAP	103.381	105.251	104.517
MYCL	113.495	114.86	108.058
MYCN	101.743	103.785	105.833
MYD88	100.884	100.292	103.363
MYF6	81.3703	81.916	81.7025
MYNN	110.015	114.865	109.477
MYOG	102.297	102.054	106.281
MYOZ2	123.443	122.419	130.521
NAB1	90.0486	92.7226	89.407
NAE1	94.7259	94.8385	90.7394
NAGK	81.047	81.844	80.391
NAP1L1	78.7592	78.357	78.6385
NAP1L3	352.169	497.851	438.718
NAP1L4	93.4029	92.9297	90.6487
NCK1	22.9138	20.6389	19.6633
NCOA4	97.2109	97.0421	115.17
NCOA5	103.042	100.889	94.6239
NDE1	419.062	327.785	320.177
NDRG1	17.2238	16.0266	15.6681
NDRG2	118.28	128.819	117.976
NDUFAB1	99.3328	100.516	97.6981
NDUFV3	101.691	103.951	107.208
NEDD9	102.711	111.311	100.425
NEK11	30.5447	28.2829	28.0749
NEK3	45.948	43.437	43.6517
NEK7	115.032	117.696	118.39
NELFE	114.697	227.736	121.18
NEUROD1	130.68	139.195	129.954
NEUROD4	82.8359	82.5367	80.8092
NF2	92.8164	93.2545	95.4476
NFATC4	100.896	99.7567	107.552
NFE2	121.462	149.218	128.377
NFE2L2	73.3616	74.8726	71.8986
NFIA	90.7884	88.151	89.1706
NFIB	94.1198	110.053	93.7862
NFIL3	82.4498	83.4244	86.5931
NFKBIA	80.9739	81.6046	85.2836
NFX1	109.89	107.54	114.274
NFYA	49.5189	49.041	50.0449
NFYB	87.3619	85.5775	82.5032
NHLH1	124.335	115.815	132.902
NICN1	118.899	119.387	110.002
NIM1K	95.6013	94.8792	92.9757
NKX2.5	90.0368	91.6857	88.5517
NLK	89.2201	96.9913	96.7669
NLRP2	107.793	110.858	111.07
NLRP4	81.5763	84.301	83.2579
NME4	99.7924	98.5254	94.8052
NME5	107.12	92.7407	93.9303
NME6	65.2296	65.424	63.8891
NME7	114.529	266.696	103.029
NME8	86.2614	81.7275	78.7846
NMRAL1	114.363	115.464	112.752
NOL4	215.625	158.643	193.511
NPM1	120.664	112.337	108.701
NPY5R	89.3453	89.2789	86.4905
NR0B2	94.5613	97.7082	92.4393
NR1D2	120.218	113.135	131.517
NR1H2	131.031	119.086	126.92
NR1I2	74.1279	75.2168	73.6765
NR2C1	113.713	119.903	109.675
NR2C2	128.414	107.631	101.142
NR2E1	99.3944	102.281	102
NR2E3	115.313	111.628	139.35
NR3C1	82.5986	85.3026	80.3204
NR4A1	127.993	127.414	139.215
NR4A2	85.7722	87.7193	88.3532
NR6A1	85.8806	88.1649	89.0648
NRAS	117.3	113.86	111.126
NRBF2	102.569	91.5383	93.143
NRBP2	94.2952	97.3094	96.901
NRF1	109.24	108.975	108.713
NRIP1	85.875	87.9258	82.6733
NRIP3	123.811	120.709	129.272
NSF	97.6234	97.9224	95.1854
NTPCR	109.357	136.327	117.12
NTRK3_ext	118.562	122.866	114.215
NUAK2	96.4956	91.4115	96.8703
NUBP2	121.273	122.319	122.47
NUCB1	35.5328	34.9597	34.8119
NUDT2	86.234	99.6286	90.0017
NUF2	79.3087	79.5289	78.8895
NUP50	104.65	106.403	113.149
NXF2	79.652	78.6531	78.3215
NXF2B	103.389	104.605	103.514
OAS2	99.0298	96.8968	95.1434
ODC1	118.928	148.696	284.556
ODF1	108.566	109.523	105.204
ODF2	109.492	107.693	115.355
ODF3	92.9529	94.9213	91.2653
ODF4	233.836	246.345	228.625
OGG1	79.6592	81.0429	83.2258
OIP5	115.432	127.65	109.162
OLIG3	64.3345	66.5106	68.7772
OSBPL9	46.9147	47.5668	46.3667
OTOA	81.7484	81.8445	81.3361
OVOL1	90.0668	90.394	93.9629
OXSR1	89.6037	92.2365	90.9073
P3H4	120.423	110.84	312.674
P4HB	80.0841	80.981	80.9194
PABPC1	132.424	132.448	136.85
PACSIN3	93.66	92.3371	112.333
PAGE1	142.641	149.38	120.801
PAGE2B	136.292	82.2001	80.1796
PAGE5	97.5815	96.7782	93.326
PAK2	116.09	108.996	121.908
PAK4	135.459	127.25	117.106
PAK5	99.5564	95.5349	93.8154
PAK6	121.877	121.105	123.98
PANK3	57.166	55.6975	56.5072
PAPSS2	103.547	109.9	116.658
PASD1	98.5458	100.296	101.009
PATZ1	90.2823	86.6489	88.8147
PAX3	89.9555	92.9162	90.3475
PAX5	84.6884	87.7311	86.1092
PAX8	102.306	99.74	99.1036
PBX1	113.007	109.332	104.52
PBX3	90.4643	94.8657	97.0821
PC	54.7792	53.0136	52.9359
PCBD1	78.0511	74.219	68.579
PCBP2	226.196	220.154	246.838
PCGF2	118.029	123.385	119.838
PCK2	85.2931	85.5717	88.4413
PCLAF	135.055	136.343	144.384
PDCD2L	134.659	150.322	122.062
PDCD5	136.164	133.745	138.278
PDCD6	103.663	101.507	98.576
PDCL3	334.493	513.038	319.618
PDE4A	7.2882	3.83708	3.87281
PDGFB	108.549	109.475	110.172
PDGFRA	196.188	193.789	195.627
PDGFRA_ext	84.0034	87.4423	85.8725
PDGFRB	103.636	130.048	101.458
PDGFRB_ext	93.0362	96.2721	92.8959
PDGFRL	37.958	36.2415	35.5652
PDIK1L	35.1165	32.649	32.1668
PDK1	71.0409	67.4428	65.9371
PDK2	93.8634	92.8059	97.563
PDK3	72.9001	76.3035	74.9805
PDK4	90.667	90.1441	84.9646
PDPK1	109.702	99.8495	114.217
PDXK	113.308	112.224	111.683
PEBP1	72.6094	74.1805	74.7073
PELO	133.18	128.129	132.798
PFKFB3	173.744	168.789	163.577
PFKFB4	72.7562	79.9274	73.0478
PFKP	86.0792	83.9865	91.9634
PFN2	59.8691	58.3108	58.2559
PHB2	92.6958	90.2708	88.0486
PHF1	89.1793	90.9193	91.2007
PHF11	141.33	133.039	142.923
PHF5A	109.101	114.547	109.899
PHF7	101.753	101.133	101.849
PHIP	144.031	137.484	142.429
PHKG1	135.304	125.009	126.053
PHKG2	85.6312	87.3873	82.8976
PHLDA1	41.5653	42.864	42.6739
PHLDA2	119.609	118.15	126.082
PHTF1	103.427	102.621	103.845
PI42B	111.373	108.865	107.163
PIAS2	92.3885	93.413	94.5008
PIDD1	99.6751	98.9235	105.265
PIK3C3	93.8522	93.7075	97.6829
PIK3R1	94.3864	98.9241	90.1478
PIM1	94.1027	90.4148	93.5173
PIM2	64.7714	61.7508	61.5974
PIN1	120.922	117.798	118.564
PIP	96.658	95.2763	88.0565
PIP4K2C	32.4737	32.8019	33.5554
PIP5K1B	24.8935	23.5766	24.301
PIR	88.5604	90.8731	87.1995
PITRM1	100.923	103.017	104.051
PITX2	61.7961	60.964	63.6299
PIWIL2	86.4026	85.255	79.5572
PKDCC	94.9174	93.8287	92.3704
PKLR	97.332	95.4227	96.0414
PKM	32.5848	29.3463	29.9193
PKMYT1	126.755	128.551	128.793
PKNOX1	724.383	388.756	202.607
PLAC1	103.243	95.3262	97.2192
PLAGL2	94.706	96.7603	95.5238
PLD2	95.9838	97.0881	97.0863
PLEKHA5	112.833	119.078	114.75
PLK1	120.62	128.24	132.557
PLK2	92.4972	94.0225	93.5561
PLK4	105.734	102.876	105.409
PMEL	77.2905	78.2082	76.6669
PMF1	103.972	110.376	103.478
PMVK	104.076	112.715	106.042
PNPT1	90.9778	90.3146	93.4115
PO2F2	95.8568	95.402	94.0051
POLR2I	92.683	94.1233	88.7469
POMK	101.865	101.544	101.754
POTEE	73.2565	73.4921	71.8253
POTEH	106.384	110.334	107.313
POU2AF1	157.57	181.198	154.86
POU5F1	91.7056	94.4112	95.6639
PPARD	100.55	95.3948	95.188
PPARG	110.986	108.517	112.166
PPIC	82.2329	83.3591	79.79
PPID	91.7771	89.3404	104.863
PPM1A	72.5257	73.0787	78.2115
PPP1CB	98.7515	99.8493	103.152
PPP1R14A	97.7421	96.3729	96.9422
PPP1R2P9	77.1861	77.8846	82.0436
PPP2CB	97.9221	94.7101	93.4756
PPP2R1A	82.0994	79.9494	81.9715
PPP2R1B	102.409	102.991	111.098
PPP2R2B	100.045	96.1427	94.8121
PPP2R2C	84.0047	84.5424	92.5255
PPP2R5A	98.1948	101.583	104.303
PPP2R5C	82.0889	84.1796	78.9896
PPP3CA	92.583	94.671	93.7218
PPP3CC	82.2446	84.0212	86.1679
PPP3R1	67.5999	66.313	71.6051
PPP4C	111.692	110.955	109.167
PPP4R1	96.8043	100.94	90.7369
PQBP1	70.4118	69.0523	69.5297
PRAME	88.3322	90.2611	90.0478
PRC1	149.557	164.337	158.45
PRCC	87.9262	91.7778	261.532
PRDM4	102.838	103.236	103.693
PRDX1	111.851	110.31	103.092
PRDX6	98.2934	95.1152	102.431
PRELID1	96.4097	98.0889	101.086
PRKAA1	82.1627	82.5805	79.9497
PRKAA2	124.888	119.759	130.709
PRKACA	82.0543	84.2994	83.8795
PRKACB	49.657	47.5399	48.1225
PRKACG	64.7963	60.2682	58.683
PRKAG3	119.223	120.824	136.173
PRKAR1A	169.003	142.126	171.929
PRKCB	79.8435	79.9138	80.4668
PRKCH	61.6467	60.1298	59.7359
PRKCI	70.2523	71.4832	67.1204
PRKCZ	137.8	139.616	163.357
PRKD2	133.092	127.068	133.945
PRKD3	51.9262	50.3787	50.6229
PRKRA	145.771	146.696	154.057
PRKX	131.568	134.656	143.814
PRL	85.598	87.2411	82.2696
PRM1	94.5688	95.1835	142.45
PRM2	113.496	106.6	143.07
PRPF4	80.0989	84.5303	83.9408
PRPS2	87.5306	87.9151	83.0176
PRSS50	121.931	118.553	124.019
PRSS54	87.7596	87.3255	91.0033
PSCA	68.7523	69.3648	67.5828
PSG1	33.406	31.0751	31.7422
PSG11	101.955	101.318	98.326
PSIP1	259.952	218.193	130.651
PSMA6	101.568	99.7722	92.3657
PSMB10	96.943	94.7464	97.4885
PSMB3	80.6916	77.4251	75.6246
PSMB8	96.3571	97.3841	94.996
PSMB9	94.0381	92.7583	91.6106
PSMD4	173.503	178.068	276.21
PSMD9	81.0184	90.321	255.34
PSME1	148.046	273.435	108.583
PSME2	81.5119	79.677	86.3804
PSME3	120.699	114.86	170.628
PTEN	114.579	114.239	113.356
PTGDR	74.5495	73.908	72.591
PTGER3	84.3642	86.4892	87.311
PTK2_iso1	45.1761	41.6288	42.341
PTK2_iso2	95.2683	100.71	104.499
PTK6	85.5064	89.1026	89.1182
PTK7_ext	68.7733	65.8073	72.1083
PTK7_int	107.164	104.051	108.98
PTP4A1	59.6775	58.251	58.7419
PTP4A2	90.2247	90.5104	93.0309
PTP4A3	86.7227	88.7077	87.0921
PTPA	104.649	112.671	103.765
PTPN1	108.605	138.298	93.2904
PTPN11	113.221	109.965	112.479
PTPN2	61.2123	60.2393	62.7581
PTPN20	124.833	198.008	256.861
PTPN22	103.666	106.695	113.007
PTPN4	125.123	128.012	125.688
PTPN6	137.549	146.879	160.872
PTRH1	129.205	132.942	132.679
PTTG1IP	49.0261	48.1102	45.7839
PXK	115.847	117.584	118.988
PXN	30.6966	31.5328	32.7028
PYCR1	169.202	157.541	174.503
PYGB	100.523	98.2724	101.221
PYGO2	252.41	134.825	95.1745
RAB38	99.4284	100.367	99.5567
RABEP1	116.428	140.038	145.083
RABL6	52.5322	74.011	51.5273
RAC1	83.4793	81.2732	84.9795
RAC2	79.5514	78.6544	76.1
RAD21	104.969	104.729	108.352
RAD23A	67.8975	66.2766	66.3713
RAD23B	88.0931	95.6074	103.953
RAD51	107.857	109.444	111.766
RAD51B	131.628	133.622	130.266
RAD51D	96.6123	93.857	95.6733
RAF1	149	141.096	145.152
RAG1	108.748	107.4	109.059
RALBP1	123.027	118.679	140.67
RAN	139.678	202.478	145.371
RAP1GDS1	104.704	101.114	103.452
RAPGEF4	99.4241	93.0742	92.8929
RARA	127.767	124.988	127.44
RARB	102.77	101.222	102.952
RB1	101.492	99.8588	95.7676
RBKS	112.484	106.434	101.394
RBM28	109.893	110.881	115.463
RBM46	97.1186	88.5584	98.3689
RBM6	102.995	107.111	102.684
RBM7	102.818	103.668	106.969
RBMS1	121.255	128.371	113.909
RBPJ	1946.17	2793.75	2410.1
RCAN1	117.846	116.456	127.24
RCC2	81.7365	82.2534	79.6974
REG3A	91.9593	94.1916	89.055
RERG	95.5306	95.8372	94.0874
RET	104.713	103.776	100.89
RET_ext	100.217	100.265	98.1201
RET_int	87.7327	91.6912	92.6529
REXO4	95.9771	98.4584	95.6762
RFK	88.7793	92.2391	95.0721
RFX3	114.975	120.1	115.743
RGS5	45.8958	37.1199	37.7998
RHOA	96.6916	96.5208	96.524
RHOB	96.3236	93.8417	91.7453
RHOH	101.153	100.81	100.15
RHOT2	65.3783	66.3694	66.6337
RHOXF2	78.7897	75.694	79.9996
RIDA	109.575	108.404	104.993
RING1	93.0193	92.2741	89.7882
RIOK2	114.19	118.251	122.737
RIOK3	74.2453	69.2944	70.0439
RIPK1	121.294	119.646	119.7
RIPK2	99.3299	123.506	103.845
RIPK3	221.358	216.846	215.667
RNASEL	92.4605	100.697	100.956
RNF38	93.7216	94.0956	97.8343
RNF40	161.82	156.739	152.895
RNF6	94.3573	97.202	96.2905
RNF7	100.849	101.009	98.4552
RNGTT	96.096	94.792	96.5319
ROPN1	62.4379	59.1318	58.3644
RORC	102.828	104.29	98.8159
RPA2	288.643	257.425	239.06
RPL10	84.9025	86.1999	88.4233
RPL10A	91.6434	91.7449	91.148
RPL11	66.211	64.1277	64.5011
RPL13A	87.1595	87.4967	86.3553
RPL15	102.073	106.186	105.963
RPL17	95.8155	96.1112	96.5221
RPL18	82.5933	84.9294	84.5934
RPL18A	84.9087	86.8653	87.5541
RPL22	96.8228	98.8672	98.623
RPL27A	77.0862	81.4952	79.1189
RPL30	257.792	147.761	115.156
RPL31	55.8533	57.4257	58.7373
RPL32	78.1906	80.2828	80.5639
RPL34	115.978	116.967	119.407
RPL37A	103.872	104.33	103.975
RPL5	77.7174	80.2461	80.7546
RPL7A	80.1614	81.9709	80.1229
RPLP1	111.851	110.529	104.682
RPS15A	88.3651	88.8837	86.1444
RPS2	85.8561	88.7105	88.9282
RPS27A	108.751	110.78	115.759
RPS6KA1	114.015	112.31	124.598
RPS6KA2	70.446	71.058	69.6954
RPS6KA3	75.4843	81.7928	82.1103
RPS6KA4	54.3156	52.93	55.3946
RPS6KA5	98.7535	100.795	100.186
RPS6KA6	107.966	111.252	114.768
RPS6KB1	94.1363	91.7413	107.811
RPS6KB2	114.275	135.458	132.749
RPS6KL1	85.2915	87.0529	86.0951
RPS7	106.573	105.602	113.864
RRAGC	148.797	124.848	124.664
RRAS	105.229	105.109	106.518
RRAS2	84.0008	85.1627	88.2397
RTFDC1	119.675	116.879	110.704
RUFY1	157.213	145.227	146.265
RUNX1T1	161.277	137.825	142.345
RUVBL1	100.369	99.4514	103.6
RXRB	107.814	112.646	109.472
S100A6	103.134	103.881	105.641
S100A7	98.4681	96.9516	93.9338
S100A8	97.0159	95.9838	93.4421
S100A9	91.064	88.2213	89.6528
S100P	103.293	100.725	96.2423
SAGE1	83.546	83.0996	81.1835
SART3	186.509	182.274	187.797
SAV1	128.047	122.459	123.066
SBDS	106.158	105.079	108.175
SCAND1	103.291	121.771	92.8534
SCEL	37.3787	36.8396	37.2015
SCFD1	96.3482	93.628	89.6921
SCGB1D2	94.3418	94.282	87.825
SCMH1	85.5336	80.7937	84.3377
SCP2	101.939	103.658	101.226
SCYL3	93.952	95.4543	86.9426
SDCCAG3	86.3445	86.164	84.9572
SDCCAG8	302.969	137.832	140.187
SDHB	110.672	108.871	108.975
SDHC	66.8322	67.7493	67.815
SEC14L2	134.534	114.479	110.353
SECISBP2	109.746	107.662	112.4
SEMG1	96.9501	78.382	106.828
X4.Sep	132.39	141.514	134.439
X5.Sep	97.8745	100.464	94.2227
X6.Sep	97.3367	97.9112	101.772
X9.Sep	123.136	123.182	125.056
SERPINB5	73.5653	75.7182	71.4165
SERPINE2	83.0349	82.5374	84.781
SERPINF2	111.041	109.904	106.958
SET	116.869	112.712	117.799
SFN	88.7914	87.712	83.4815
SGK1	47.8528	45.3803	45.5888
SGK2	94.3096	94.3711	92.4456
SGK3	77.9738	76.0783	74.5943
SGO1	40.4466	40.3362	38.9527
SGSM3	144.549	154.039	147.269
SH2B1	98.5905	94.3835	100.096
SH2D1A	59.661	58.8007	58.5569
SH3BGRL3	52.6371	51.1538	51.1339
SH3GL1	366.791	231.332	230.933
SH3GLB1	98.8113	100.801	101.509
SHPK	41.151	40.6978	42.1357
SIAH1	85.0192	84.0251	80.704
SIK2	123.369	124.613	133.137
SIVA1	114.186	116.886	121.959
SIX1	83.6105	83.8809	83.6353
SKAP1	157.329	121.455	125.169
SLA	29.3035	27.1308	27.2088
SLA2	106.16	105.351	107.825
SLC25A6	73.9272	74.7398	74.2159
SLCO6A1	88.9794	87.3165	85.4713
SMAD2	113.945	137.721	121.704
SMAD4	145.369	132.861	174.466
SMAD5	81.7114	82.2217	89.26
SMAD9	79.8941	80.6897	81.5097
SMARCD1	49.2414	48.3599	45.5801
SMN2	108.461	107.377	115.715
SNCA	78.7386	77.2816	79.5359
SNX6	93.9861	96.1434	95.7051
SOCS2	93.7868	93.2362	92.4886
SOCS3	96.4383	94.7491	96.5595
SOCS5	84.981	85.3146	91.7501
SOCS6	98.9217	99.0727	102.016
SOD1	100.919	97.3715	105.639
SOD2	109.863	108.127	106.111
SORD	69.7392	65.3382	60.6029
SOX10	126.449	126.821	131.375
SOX15	132.011	123.65	129.216
SOX2	98.6665	105.462	98.196
SP1	91.3262	91.5231	90.6361
SP110	124.548	123.612	125.94
SP2	80.0962	78.8725	80.9522
SPA17	104.988	112.094	166.392
SPACA3	271.866	293.951	252.502
SPAG4	63.0646	58.5111	67.2914
SPAG9	77.0939	78.1124	73.4796
SPANXN1	127.207	118.047	115.158
SPANXN2	274.065	222.462	225.578
SPANXN4	124.335	157.245	214.742
SPARC	105.454	104.883	104.895
SPARCL1	75.3335	71.8418	70.7938
SPATA19	236.937	247.827	224.336
SPATA25	50.6821	48.9498	48.1122
SPDEF	116.692	131.369	120.112
SPEG	81.0583	80.741	82.9631
SPG20	104.323	99.7049	111.703
SPIB	87.4082	89.0494	84.6681
SPIC	105.644	106.197	105.406
SPO11	86.4311	84.2683	85.9031
SQSTM1	111.092	108.905	106.326
SRM	113.976	155.673	120.224
SRP19	127.775	129.395	130.08
SRPK1	71.3689	69.3862	68.4404
SRPK2	56.7247	55.9801	55.5011
SRPX2	59.8821	56.8789	54.393
SRSF5	115.318	116.1	123.539
SS18L1	51.3445	52.7947	50.3605
SSB	93.8132	160.508	102.978
SSBP4	121.392	136.524	121.309
SSNA1	193.755	166.539	150.471
SSX1	120.248	115.905	111.873
SSX2	124.111	118.171	118.843
SSX2b	119.649	122.402	128.595
SSX3	123.411	123.63	127.081
SSX4	102.853	99.3389	103.046
SSX4B	70.1308	72.1759	69.9817
SSX5	71.8715	74.3833	76.3371
SSX7	111.196	111.158	111.014
STAM	94.0505	104.883	95.1253
STAM2	146.595	187.127	214.922
STAP1	101.495	106.12	113.536
STARD7	121.839	117.891	118.337
STAT1	108.902	111.274	107.291
STAT3	110.63	108.762	113.544
STAT4	164.272	137.188	136.914
STAT5A	121.098	119.279	120.545
STAU1	104.53	110.769	107.874
STIP1	225.96	245.273	471.424
STK10	109.868	110.97	114.114
STK11	109.595	112.822	108.359
STK16	93.7085	93.2183	88.5856
STK17B	114.043	112.678	118.627
STK24	102.63	107.703	104.545
STK25	109.354	102.185	178.563
STK26	135.406	122.609	130.536
STK3	54.3328	52.9501	51.3655
STK32A	95.702	96.492	96.2499
STK32B	97.1824	79.717	81.4434
STK32C	109.639	114.867	108.522
STK33	122.422	207.798	110.793
STK38	86.4253	85.912	85.5414
STK38L	76.8068	74.4195	73.2817
STK4	70.6334	70.1431	73.3291
STKLD1	93.5108	92.3769	91.5437
STMN1	78.2536	79.5619	77.7975
STRADA	75.188	72.5606	70.3097
STRADB	106.761	109.105	111.013
STUB1	54.9308	50.9561	50.8311
STYX	117.026	104.112	102.12
STYXL1	41.3882	40.9702	39.9358
SUB1	131.586	136.499	130.123
SUCLA2	94.2743	95.9376	93.4647
SUFU	75.4863	74.2183	76.2729
SUMO2	75.5383	76.5767	75.4779
SUPT20H	108.833	108.218	111.009
SUPT4H1	107.315	111.273	111.293
SYCE1	69.999	71.2345	71.7511
SYCP1	86.0346	85.599	83.8274
SYK	79.8946	81.3835	79.5106
TACC1	518.122	359.321	639.437
TACSTD2	80.3702	80.611	81.3649
TADA2A	94.7683	93.4729	93.4802
TADA3	124.532	120.544	130.01
TAF5L	97.096	94.3615	88.8591
TAF6L	102.95	106.221	107.387
TAF7L	127.347	131.87	100.153
TAF9	122.42	107.741	109.946
TAGLN	82.4423	83.405	81.0298
TAOK3	88.3912	89.533	94.7466
TARDBP	100.566	103.578	102.473
TBC1D2	125.46	119.913	119.555
TBC1D5	103.083	109.46	104.004
TBCB	341.254	187.512	198.778
TBK1	79.2632	78.32	74.8256
TBL1X	117.105	133.025	111.675
TBPL1	98.4454	102.77	99.3895
TBX5	94.88	93.448	87.8103
TBX6	97.3027	98.4215	102.144
TCEA2	110.811	110.701	120.093
TCEAL1	72.1807	102.423	71.3591
TCF12	107.424	104.913	113.802
TCF21	93.4169	95.8168	92.5232
TCF4	127.529	126.81	144.384
TCL1A	132.89	129.366	128.384
TDP2	73.0212	73.9849	73.9642
TDRD1	94.731	97.0662	98.8104
TDRD3	88.1867	90.4498	94.2566
TDRKH	89.5619	86.6912	82.4716
TEAD2	77.3787	79.8168	77.3428
TEAD3	104.311	105.525	106.568
TEK	87.2758	84.8875	84.1927
TERT	101.379	111.234	106.317
TEX101	102.873	96.5538	89.0653
TEX14	96.9476	97.2594	100.425
TFAP4	88.6257	89.9896	88.189
TFCP2	101.361	98.5286	100.477
TFCP2L1	95.9478	95.8679	101.982
TFDP1	56.1228	56.7617	56.3256
TFDP2	120.212	119.121	120.424
TFDP3	98.2519	94.5272	93.3062
TFE3	106.712	107.005	110.7
TFEB	105.181	104.664	104.084
TFEC	79.7056	81.8871	78.5914
TFG	137.439	149.83	129.09
TFPT	80.9161	76.5545	83.5978
TFRC	114.327	113.662	115.981
TGFBR2	26.6024	23.9212	24.124
TGIF1	65.3715	65.2518	65.1823
TGIF2	95.4346	100.34	101.32
THEG	146.784	146.554	122.67
THRA	124.846	138.146	128.101
THRB	116.663	118.667	118.531
THUMPD1	85.8873	85.7578	88.2075
TIE1_ext	104.744	105.749	102.743
TIE1_int	93.9459	95.9077	93.9411
TIMP3	104.658	103.107	104.509
TIRAP	6.85977	5.8385	7.74186
TK1	152.698	137.932	135.911
TKT	56.1782	56.7292	52.2394
TLK1	121.415	127.419	110.301
TLK2	96.8741	96.4096	98.7834
TLX2	91.8701	94.9929	95.4862
TMEFF1	68.6526	67.4278	64.8604
TMEFF2	115.267	113.596	120.838
TMEM108	47.0846	47.2813	46.7645
TNFAIP6	86.1127	84.886	84.1465
TNFAIP8	110.677	105.798	115.328
TNFRSF11B	51.1391	50.8871	50.8183
TNIP1	59.667	56.8329	58.052
TNK2	74.8266	75.9058	77.2888
TOLLIP	100.136	99.9814	100.511
TOM1	146.339	133.391	191.607
TP53	152.746	187.504	118.737
TP53RK	41.7775	38.5646	37.8393
TP63	120.688	166.552	106.661
TP73	42.1619	41.9926	42.6135
TPBG	196.909	197.636	202.509
TPI1	281.863	117.453	116.458
TPM1	489.008	716.517	359.696
TPM3	217.298	170.599	180.571
TPM4	200.97	121.312	118.758
TPTE	58.7722	57.4195	55.4597
TRAF1	101.041	100.502	95.4998
TRAF2	156.851	143.667	305.157
TRAF3IP1	128.491	147.498	134.648
TRAF4	95.2009	94.1386	96.0812
TRAF5	83.006	83.4221	89.3896
TRAF6	105.344	103.462	101.733
TRAIP	80.2528	80.9951	81.4979
TRIB2	171.561	154.083	150.645
TRIB3	94.8622	99.7799	93.3605
TRIM32	89.2318	92.8261	90.9888
TRIM37	101.606	102.612	101.443
TRIP11	80.805	82.9987	82.4231
TRMT10C	69.6554	70.2942	72.0245
TROVE2	96.8724	106.205	93.9662
TSC22D1	110.548	104.673	100.205
TSC22D4	100.789	100.945	101.735
TSG101	82.7544	85.07	79.5046
TSGA10	208.802	159.553	166.287
TSPY1	148.696	123.548	123.93
TSPY2	48.5757	39.3583	38.9181
TSPY3	256.41	122.681	131.031
TSSK1B	87.9599	86.2156	84.0259
TSSK2	63.4233	61.5539	60.2198
TSSK3	114.933	112.483	114.505
TSSK6	222.598	228.962	216.779
TTBK2	111.747	113.492	121.989
TTF2	99.8412	102.262	102.398
TTK	78.6883	82.5848	79.4327
TUBA4A	62.9641	62.588	59.5612
TUBB	55.203	53.2179	52.734
TUBGCP3	81.8546	80.1391	79.3363
TULP2	89.9102	90.9128	93.3141
TWF1	90.0572	253.526	80.422
TWF2	106.291	105.877	106.143
TWIST2	101.398	104.712	105.497
TXN2	129.945	187.788	131.641
TXNRD1	130.305	127.16	135.815
TYMS	18.4548	17.7785	17.2544
TYRO3	88.152	86.0262	86.5893
TYRO3_int	101.154	106.309	106.538
TYRP1	73.9701	73.6996	73.7292
UBA1	109.501	110.966	109.789
UBA3	74.5649	75.0263	72.532
UBE2I	64.927	68.257	68.7437
UBE2Q1	86.4534	89.3316	99.0166
UBE2V1	30.9044	29.5847	28.461
UBP1	96.1613	95.7574	98.7997
UCHL3	86.8846	88.1599	82.1551
UCKL1	163.582	103.998	104.385
UHMK1	98.6859	97.9693	91.205
ULK2	117.067	115.299	118.585
ULK4	100.605	101.982	101.161
UQCRC1	110.22	109.677	105.812
USF1	94.8125	87.6162	96.7616
USF2	76.1901	74.7269	75.721
USH1C	55.3064	52.2027	52.3401
USP10	152.981	160.749	135.381
UTP14A	113.389	119.503	120.533
UXT	113.548	109.82	107.172
VAV1	100.279	97.7027	103.713
VAX2	86.4222	89.7691	92.7179
VCL	85.6967	85.7235	85.2825
VDR	120.021	125.634	122.932
VEGFB	162.847	197.698	406.376
VEGFD	101.885	104.953	98.8902
VGLL1	103.306	109.366	104.308
VHL	137.387	135.781	145.805
VIM	253.076	214.515	200.399
VPS45	78.0702	78.2325	78.8947
VPS4A	110.147	112.508	105.606
VPS54	98.9726	101.066	103.672
VPS72	103.858	111.868	114.094
VRK3	85.2728	87.0774	81.4951
WAS	109.378	111.834	115.423
WDR45B	86.7922	86.9099	86.4263
WDR46	80.705	83.1956	82.8616
WISP3	46.2365	45.5287	45.0624
WT1	119.012	115.472	120.76
WWOX	74.7466	74.608	74.8607
WWTR1	116.029	128.053	132.536
XAGE1A	160.747	153.14	145.738
XAGE2	74.5348	85.3045	71.6454
XAGE4	176.265	155.046	147.445
XBP1	90.7749	91.864	90.1706
XIAP	123.502	134.179	115.11
XYLB	82.1833	82.0708	82.4969
YARS	109.221	115.571	131.839
YEATS4	95.4694	99.1434	91.8038
YTHDF2	137.998	140.837	147.607
YWHAE	135.909	106.875	95.7706
YWHAG	125.784	115.225	122.534
ZAP70	93.6014	94.9792	92.5478
ZBTB16	38.6063	37.1323	37.8743
ZBTB25	133.967	131.386	124.614
ZBTB32	98.6683	90.8891	94.426
ZBTB7B	112.76	110.684	114.287
ZC4H2	157.395	364.516	261.802
ZFP36L1	104.785	107.162	107.471
ZHX2	226.846	179.22	153.081
ZKSCAN1	88.8747	87.8063	89.494
ZKSCAN3	111.881	110.531	109.712
ZKSCAN4	54.9894	60.7409	55.2632
ZKSCAN5	107.565	109.311	114.537
ZMAT2	76.5624	99.7226	90.1899
ZMAT3	92.5863	91.6766	96.2765
ZMYM2	73.833	71.1081	71.8896
ZMYND11	95.6038	94.4175	95.892
ZMYND8	70.0925	73.1093	78.0468
ZNF136	93.5516	94.2193	88.798
ZNF165	80.7803	83.223	85.6979
ZNF169	99.7776	99.2745	102.695
ZNF174	102.951	107.36	117.142
ZNF19	101.142	99.6025	104.419
ZNF202	113.771	113.064	117.809
ZNF207	127.901	129.704	123.237
ZNF256	96.7289	95.9599	99.2002
ZNF274	81.6154	80.4577	78.6605
ZNF276	148.877	135.756	164.708
ZNF277	107.406	108.662	109.66
ZNF282	80.7174	80.2305	73.2432
ZNF3	106.979	107.326	111.009
ZNF323	111.086	110.295	110.998
ZNF331	48.231	47.9268	49.1385
ZNF346	113.584	113.964	114.791
ZNF35	87.8998	89.5096	88.4114
ZNF354A	131.403	130.777	138.722
ZNF37A	88.7487	87.8737	92.029
ZNF384	96.7193	95.4027	100.438
ZNF394	119.771	116.88	122.739
ZNF398	152.44	151.711	152.79
ZNF41	113.41	109.179	111.356
ZNF444	105.439	107.549	104.926
ZNF449	85.8225	87.7857	88.4227
ZNF496	132.256	122.741	110.603
ZNF593	230.064	137.68	179.877
ZNF645	83.1737	85.7006	82.6116
ZNF70	93.6296	91.2471	89.2163
ZNHIT3	62.1099	63.3763	62.0401
ZNRD1	146.698	136.365	114.985
ZSCAN12	75.5033	79.7916	70.4597
ZSCAN16	105.447	110.529	112.874
ZSCAN18	111.54	108.139	157.551
ZSCAN21	97.4718	85.9443	97.3642
ZSCAN26	104.369	107.969	109.442
ZSCAN9	107.137	110.459	104.197
