# Supplementary material for: Patients with ACPA-positive and ACPA-negative rheumatoid arthritis show different serological autoantibody repertoires and autoantibody associations with disease activity
Source: Sci Rep. 2023 Apr 1;13:5360. doi: 10.1038/s41598-023-32428-4 (PMC10066987; doi:10.1038/s41598-023-32428-4)
Supplement: Supplementary file 6 — Supplementary Information 6. [file 41598_2023_32428_MOESM6_ESM.xlsx]

## Sheet: STable4
Supplementary Table 4. Means of quantile normalized autoantibody abundances with corresponding fold changes.
Autoantibody	ACPA_positive_RA	Controls	ACPA_negative_RA	log2(ACPA_positive_RA/Controls)	log2(ACPA_negative_RA/Controls)	|log2(FC)| > 1 ?
A1BG	96.2852	93.9581	97.8292	0.0352964	0.0582477	No
AAK1	114.354	113.63	115.944	0.0091689	0.0290864	No
AARS	95.4303	98.4206	97.2349	-0.0445124	-0.0174859	No
ABCF1	122.003	123.838	128.75	-0.0215362	0.0561223	No
ABCF3	135.56	193.677	127.299	-0.51472	-0.605438	No
ABI1	141.529	155.943	144.577	-0.139927	-0.109189	No
ABL2	99.2735	102.898	96.469	-0.0517379	-0.0930804	No
ABT1	78.1822	75.1422	76.0928	0.0572173	0.018137	No
ACAT2	116.848	100.745	107.889	0.213936	0.0988507	No
ACPP	88.7734	83.7578	88.5797	0.083903	0.0807529	No
ACRBP	70.4213	71.2508	69.7983	-0.0168942	-0.0297144	No
ACSL6	93.7706	95.865	91.622	-0.0318689	-0.0653108	No
ACTA1	108.133	107.417	105.202	0.00959025	-0.0300568	No
ACTB	107.254	106.044	106.093	0.0163708	0.00066283	No
ACTL7B	91.8075	93.1596	91.2282	-0.0210928	-0.0302241	No
ACTL8	93.1234	92.5971	94.4635	0.00817742	0.0287908	No
ACTR2	90.7666	92.7497	92.1212	-0.0311817	-0.00981016	No
ACVR1	84.0452	84.4012	80.1282	-0.00609839	-0.0749544	No
ACVR1C	67.1499	63.3525	66.0223	0.083984	0.0595503	No
ACVR2A	109.192	120.11	120.821	-0.13749	0.00850907	No
ADAM2	88.3426	88.3581	87.957	-0.000253188	-0.00656502	No
ADAM29	66.4649	66.2834	67.0969	0.00394583	0.0175988	No
ADCK1	52.3209	51.3695	51.2967	0.0264742	-0.00204547	No
ADD1	78.8432	75.5396	77.7466	0.0617526	0.0415454	No
ADSL	111.646	136.022	109.457	-0.284917	-0.313487	No
AFF4	297.068	431.819	308.629	-0.539635	-0.484554	No
AFP	148.249	145.53	146.086	0.0267072	0.0054953	No
AGR2	96.2881	94.9316	98.6314	0.0204693	0.055158	No
AHSG	60.6659	60.2892	60.9004	0.00898622	0.0145525	No
AICDA	96.3539	93.9679	98.0974	0.0361743	0.0620469	No
AIF1	21.0991	18.5011	18.8729	0.189567	0.028705	No
AIFM1	204.131	201.145	194.521	0.0212588	-0.04831	No
AIFM2	113.244	110.505	108.966	0.0353218	-0.0202321	No
AIFM3	70.7977	67.9986	70.3977	0.0581972	0.0500238	No
AIM2	51.2958	49.1668	50.4188	0.0611545	0.0362749	No
AK1	89.3142	87.8668	89.868	0.0235709	0.0324897	No
AK2	87.8335	92.1931	90.3011	-0.0698877	-0.0299152	No
AK3	50.4904	52.1212	50.4562	-0.0458634	-0.0468406	No
AK4	96.1247	91.9615	95.0428	0.0638769	0.0475475	No
AK7	67.8262	63.8326	65.1395	0.08755	0.0292402	No
AK9	36.1064	36.0718	36.3885	0.0013862	0.0126134	No
AKAP3	85.1011	87.04	86.5454	-0.0325007	-0.00822109	No
AKAP4	57.5991	55.3056	56.7681	0.0586199	0.0376541	No
AKT1	40.7563	37.7831	39.0681	0.109283	0.0482521	No
AKT2	217.493	209.762	207.205	0.0522174	-0.0176939	No
AKT3	133.443	147.395	138.693	-0.143465	-0.0877964	No
ALDOA	146.517	125.163	129.784	0.227259	0.0523034	No
ALOX15	103.409	100.925	103.007	0.0350759	0.0294579	No
ALOX15B	105.728	101.074	103.503	0.0649417	0.0342663	No
ALPK1	108.987	110.403	108.637	-0.0186247	-0.0232625	No
ALX1	97.5236	101.459	100.788	-0.0570687	-0.0095624	No
AMD1	95.2949	96.1905	92.917	-0.0134954	-0.0499524	No
AMOTL2	200.173	177.202	198.013	0.175849	0.160198	No
AMT	123.429	122.623	120.643	0.00945462	-0.0234773	No
ANKRD13A	129.158	124.825	137.055	0.0492346	0.134854	No
ANKRD45	77.5684	119.458	75.0409	-0.622964	-0.670758	No
ANXA1	79.0953	84.1213	80.8809	-0.0888786	-0.056671	No
ANXA11	149.165	145.197	143.961	0.0388987	-0.0123353	No
ANXA2	3.06018	0.832246	1.25714	1.87853	0.595064	Yes
AP2M1	99.465	99.8321	98.6572	-0.0053137	-0.0170789	No
APCS	108.676	106.497	105.19	0.0292136	-0.0178194	No
APEX1	94.4448	104.27	94.0545	-0.142783	-0.148757	No
API5	103.671	101.21	100.3	0.034661	-0.0130215	No
APOBEC3G	88.1882	79.5294	88.4416	0.149098	0.153237	No
APP	78.0575	74.5412	78.5277	0.0664985	0.0751642	No
APPL1	107.373	115.431	106.179	-0.104395	-0.120527	No
AR	99.0454	98.0775	102.508	0.0141686	0.0637443	No
ARAF	76.9323	75.2423	74.9799	0.0320464	-0.00504052	No
AREG	102.434	102.805	118.561	-0.00522203	0.205716	No
ARHGDIA	60.3342	61.3604	62.5247	-0.0243334	0.0271179	No
ARHGDIB	46.2414	43.7641	44.3233	0.0794379	0.0183187	No
ARHGDIG	87.0118	88.6118	88.7468	-0.0262881	0.00219617	No
ARIH2	132.525	99.281	97.2313	0.416676	-0.0300972	No
ARL1	121.618	119.483	117.941	0.0255532	-0.01874	No
ARMC3	85.2269	82.9809	84.4654	0.038529	0.0255811	No
ARNT	94.792	95.1521	91.6223	-0.00547049	-0.054536	No
ARRB1	85.1272	86.8862	83.187	-0.0295073	-0.0627692	No
ARX	85.3425	88.1856	88.0965	-0.0472791	-0.00145864	No
ASB1	26.2768	23.5114	24.5478	0.160427	0.0622295	No
ASCL1	137.947	127.158	133.102	0.11749	0.0659104	No
ASNA1	111.937	111.33	124.963	0.00784466	0.166658	No
ASPSCR1	105.556	104.833	99.1418	0.00991571	-0.0805325	No
ATF1	86.4346	86.591	84.9162	-0.00260822	-0.0281778	No
ATF2	88.4022	105.643	96.7107	-0.257048	-0.127454	No
ATF3	68.5986	71.7053	68.3613	-0.0639002	-0.0688985	No
ATF4	99.9261	103.13	106.942	-0.0455258	0.0523643	No
ATF5	88.7616	89.048	91.8108	-0.00464638	0.0440807	No
ATG12	99.8922	100.551	100.483	-0.00947616	-0.000967469	No
ATG7	97.3848	95.4793	94.6704	0.0285078	-0.0122756	No
ATIC	87.3694	86.0458	86.8826	0.0220231	0.0139626	No
ATP5B	123.309	116.892	284.327	0.0770998	1.28238	Yes
ATXN3	111.071	120.505	103.486	-0.117604	-0.219651	No
AURKA	205.093	224.603	209.445	-0.131098	-0.100805	No
AURKB	83.5678	82.9054	81.6754	0.0114811	-0.0215636	No
AXIN1	66.9931	70.2809	69.0611	-0.0691222	-0.0252595	No
AXL_int	69.953	68.0311	69.6419	0.0401924	0.0337614	No
BACH1	141.265	178.267	131.233	-0.33564	-0.441913	No
BAD	131.293	135.607	149.621	-0.0466396	0.141885	No
BAG3	81.6441	75.7828	77.8529	0.107477	0.0388796	No
BAG4	157.313	156.837	170.026	0.00436467	0.116487	No
BAGE2	98.7134	96.5361	99.5742	0.0321777	0.0447033	No
BANK1	133.359	106.143	110.032	0.329303	0.051916	No
BASP1	82.3479	79.6425	82.4104	0.0481926	0.0492877	No
BATF	117.235	134.997	142.054	-0.203521	0.0735158	No
BCKDK	96.4068	105.651	98.7394	-0.132104	-0.0976122	No
BCL10	148.177	154.455	165.717	-0.0598618	0.101536	No
BCL2A1	107.875	109.75	108.834	-0.0248578	-0.0120957	No
BCL2L14	152.861	151.117	151.041	0.016552	-0.00073018	No
BCR	205.154	235.283	205.17	-0.197688	-0.197581	No
BDNF	66.7422	66.2872	66.0736	0.00986929	-0.00465575	No
BID	111.009	114.887	112.611	-0.0495424	-0.0288661	No
BIRC2	94.0293	103.182	96.2205	-0.134011	-0.100776	No
BIRC3	107.262	111.543	109.1	-0.0564617	-0.0319474	No
BIRC5	86.8161	89.8619	84.6623	-0.0497465	-0.08599	No
BIRC7	100.774	108.708	116.435	-0.109334	0.0990589	No
BLK	137.316	162.01	142.434	-0.23858	-0.185787	No
BLZF1	89.2922	91.3203	91.131	-0.0324024	-0.00299412	No
BMP7	90.7209	90.1133	87.9217	0.00969495	-0.0355209	No
BMPR1A	117.97	114.827	116.243	0.0389638	0.0176792	No
BMPR1B	88.3597	87.3521	85.0622	0.0165467	-0.038323	No
BMPR2	72.2176	72.7459	69.7625	-0.0105153	-0.0604141	No
BMX	67.1711	67.0696	66.6754	0.00218205	-0.00850384	No
BOLA3	98.3369	98.9513	99.8446	-0.00898619	0.0129653	No
BOP1	85.2332	84.7054	96.0139	0.00896119	0.180789	No
BPI	79.0689	75.406	76.9425	0.0684316	0.0291014	No
BPIFA1	44.8681	42.5215	43.7389	0.0774966	0.0407252	No
BRAF	90.2647	86.1892	93.2367	0.0666551	0.113392	No
BRD2	119.366	124.298	120.285	-0.0584077	-0.0473441	No
BRD3	104.596	101.223	104.797	0.0472769	0.0500543	No
BRD8	101.779	104.016	101.699	-0.0313685	-0.0324973	No
BRDT	88.1029	86.7264	93.6957	0.0227185	0.111511	No
BRSK1	49.7769	51.2378	49.7931	-0.0417316	-0.041261	No
BRSK2	134.647	136.219	135.62	-0.0167534	-0.00635882	No
BTF3	132.751	141.56	142.818	-0.0926881	0.0127678	No
BTG1	124.523	134.138	126.819	-0.107302	-0.0809392	No
BTG3	102.498	99.9383	99.4394	0.0364893	-0.00721984	No
BTRC	70.4054	72.6123	70.8821	-0.0445291	-0.0347937	No
BUB1	98.8986	100.984	100.055	-0.0301009	-0.0133366	No
BUB1B	87.0569	85.0462	87.449	0.0337131	0.040196	No
BUD31	101.67	104.781	105.368	-0.0434895	0.00805076	No
C1D	42.5119	42.9207	40.797	-0.0138087	-0.0732105	No
C1orf174	113.852	130.555	119.546	-0.197504	-0.1271	No
C1orf216	87.2823	83.3627	90.0807	0.0662864	0.111816	No
C21orf2	94.6031	85.5534	89.9245	0.145063	0.0718889	No
C21orf33	87.6461	84.1616	87.9771	0.0585277	0.0639658	No
C4BPA	103.716	103.6	103.841	0.00161425	0.00334927	No
C6	136.621	141.945	136.855	-0.0551503	-0.0526777	No
C6orf106	96.7081	92.6519	99.4674	0.0618165	0.102404	No
CA1	83.0731	83.1774	80.442	-0.00181014	-0.0482427	No
CA4	51.9584	51.6448	51.424	0.00873378	-0.00618134	No
CA9	21.8983	22.2913	21.5816	-0.0256634	-0.0466773	No
CAB39L	131.322	119.393	119.526	0.137394	0.00160806	No
CABYR	66.857	61.9077	64.7473	0.110958	0.0646997	No
CAGE1	96.6006	100.027	94.8543	-0.0502914	-0.0766117	No
CALM2	114.538	104.96	141.142	0.125986	0.427305	No
CALM3	73.0559	74.2798	71.6518	-0.0239682	-0.0519668	No
CALML4	108.858	107.443	108.07	0.0188804	0.00839006	No
CALR	72.5617	72.9115	73.3598	-0.0069386	0.00884261	No
CALR3	109.492	100.751	103.864	0.120034	0.0439102	No
CALU	109.326	115.467	110.556	-0.0788549	-0.0627088	No
CAMK1	79.0479	80.787	81.0467	-0.0313954	0.00463149	No
CAMK1G	84.4809	84.0051	82.4578	0.00814842	-0.0268207	No
CAMK2A	85.1542	79.0617	81.1788	0.107099	0.0381241	No
CAMK2B	114.998	144.407	139.422	-0.328535	-0.0506806	No
CAMK2D	111.399	114.004	110.339	-0.0333505	-0.0471503	No
CAMK2G	131.5	125.204	129.532	0.070786	0.049036	No
CAMK4	100.133	105.907	99.9576	-0.0808873	-0.083413	No
CAMKK1	105.852	116.218	110.293	-0.134788	-0.0755003	No
CAMKK2	119.109	109.148	122.871	0.125999	0.170858	No
CAMKV	113.988	109.11	112.487	0.0631108	0.0439818	No
CAPG	82.6228	83.748	83.9809	-0.0195146	0.00400618	No
CARD8	85.0069	87.8994	85.2609	-0.0482732	-0.043969	No
CARD9	340.042	153.74	218.74	1.14522	0.50873	Yes
CARHSP1	97.6292	119.031	96.8324	-0.285956	-0.297779	No
CASP1	69.7951	66.7029	67.4606	0.0653767	0.016296	No
CASP10	72.2058	70.7684	72.5598	0.0290105	0.036066	No
CASP3	103.251	101.425	100.741	0.02575	-0.0097567	No
CASP4	58.2569	57.6243	57.5146	0.0157513	-0.00274851	No
CASP6	148.696	97.7125	102.517	0.605747	0.0692543	No
CASP7	4.07236	1.34197	1.11297	1.60152	-0.269939	Yes
CASP9	70.1972	68.6053	69.1737	0.0330943	0.0119033	No
CASS4	111.288	110.784	114.967	0.00654582	0.0534717	No
CBFA2T3	200.182	366.153	518.678	-0.871139	0.502389	No
CBFB	139.911	121.837	130.389	0.199552	0.0978689	No
CBLC	93.0053	61.932	62.3342	0.586627	0.00933828	No
CBX5	228.639	130.358	127.601	0.810596	-0.0308306	No
CCDC110	100.519	110.823	102.7	-0.140782	-0.10982	No
CCDC183	108.825	111.303	107.857	-0.0324771	-0.0453711	No
CCDC33	104.368	100.183	104.81	0.0590411	0.0651301	No
CCDC36	107.105	112.639	107.795	-0.0726782	-0.0634198	No
CCM2	122.222	122.952	127.333	-0.008586	0.0505131	No
CCNA1	48.5529	46.3487	47.5201	0.067029	0.0360074	No
CCNA2	50.7759	50.2754	51.2224	0.0142915	0.0269229	No
CCNB1	84.7732	86.6106	251.14	-0.0309354	1.53588	Yes
CCNB1IP1	105.474	107.751	104.552	-0.0308142	-0.0434714	No
CCND1	105.26	106.208	105.056	-0.0129466	-0.0157397	No
CCND2	70.6837	66.5897	67.3483	0.0860794	0.0163432	No
CCNH	74.7689	71.5429	75.0158	0.0636301	0.0683863	No
CCNI	75.5511	73.966	75.0963	0.0305909	0.0218793	No
CCR5	78.2574	77.5892	77.5811	0.0123713	-0.000150186	No
CCT3	134.234	132.577	130.94	0.017919	-0.0179243	No
CCT5	109.579	149.416	112.073	-0.447364	-0.414891	No
CD276	51.529	56.4153	50.3223	-0.130701	-0.164888	No
CD5L	143.426	144.933	141.098	-0.0150874	-0.03869	No
CD96	68.6079	73.6132	73.3884	-0.10159	-0.00441251	No
CDC20	93.573	96.4971	95.3542	-0.0443935	-0.0171896	No
CDC25A	70.1038	74.7789	69.8209	-0.0931382	-0.0989723	No
CDC25C	79.2819	83.2715	86.6018	-0.0708317	0.0565742	No
CDC42	104.662	112.951	103.869	-0.109959	-0.120923	No
CDH19	59.2185	60.0153	58.5516	-0.019282	-0.0356216	No
CDK1	76.4215	74.1235	75.0843	0.0440462	0.018579	No
CDK10	60.3746	60.7889	61.6001	-0.00986794	0.0191241	No
CDK11B	97.3653	105.928	280.052	-0.121602	1.40261	Yes
CDK14	92.2163	94.5909	116.787	-0.0366807	0.30411	No
CDK16	132.461	128.092	116.281	0.0483872	-0.13956	No
CDK17	45.9955	42.278	41.8541	0.121585	-0.0145397	No
CDK18	102.268	96.2541	99.8426	0.0874412	0.0528075	No
CDK19	124.811	124.003	122.742	0.00936521	-0.0147556	No
CDK2	123.076	136.017	127.292	-0.144236	-0.0956493	No
CDK20	99.5748	99.3576	102.728	0.00314916	0.048121	No
CDK3	93.4074	91.8397	94.6545	0.0244181	0.0435524	No
CDK4	98.5298	96.481	98.9172	0.0303148	0.0359759	No
CDK5	119.631	119.72	124.046	-0.00106714	0.0512095	No
CDK5R1	85.467	85.3271	87.4117	0.00236339	0.0348214	No
CDK7	53.2706	49.0233	50.4024	0.119871	0.0400228	No
CDK8	69.0946	73.156	71.6836	-0.0824037	-0.0293329	No
CDK9	55.535	54.527	56.2074	0.0264267	0.0437894	No
CDKN1A	96.0454	99.661	98.2246	-0.0533128	-0.0209442	No
CDKN2A	87.7266	87.1157	87.4191	0.0100814	0.00501448	No
CDKN2B	68.1567	65.1983	68.7566	0.0640208	0.0766652	No
CDKN2C	74.3422	73.6159	71.723	0.0141636	-0.0375819	No
CDKN2D	72.5947	74.2843	75.7556	-0.0331925	0.0282964	No
CDO1	89.2073	100.891	91.9762	-0.177564	-0.133465	No
CEACAM1	76.4317	78.0683	76.4484	-0.0305671	-0.030251	No
CEACAM7	107.301	98.436	104.427	0.1244	0.0852331	No
CEACAM8	72.2119	68.9149	70.9194	0.0674204	0.041365	No
CEBPG	99.9914	102.305	100.069	-0.0330014	-0.031882	No
CEP55	122.504	110.39	117.5	0.150219	0.0900459	No
CERS2	78.2007	75.3843	77.2952	0.052917	0.0361159	No
CFL1	124.188	131.297	147.27	-0.0803103	0.165632	No
CHEK1	85.4097	84.7752	86.6725	0.0107588	0.0319333	No
CHEK2	112.744	104.136	106.434	0.114586	0.0314873	No
CHI3L1	83.7383	85.0989	85.798	-0.0232532	0.0118032	No
CHIC2	10.7772	7.68066	7.54414	0.488686	-0.0258736	No
CHMP3	115.293	123.573	119.17	-0.100057	-0.0523444	No
CHN1	116.985	108.71	108.151	0.105841	-0.00744326	No
CHST4	100.296	102.475	101.475	-0.0310019	-0.0141447	No
CIDEB	127.514	130.393	132.356	-0.0322111	0.021561	No
CIDEC	93.674	92.6265	91.8949	0.0162233	-0.0114394	No
CISH	86.1964	88.9217	83.2068	-0.044908	-0.0958333	No
CITED1	119.859	132.005	129.696	-0.13925	-0.0254551	No
CKB	115.453	101.963	99.7159	0.179255	-0.0321516	No
CKM	89.2458	94.1904	92.63	-0.0777951	-0.0241005	No
CKMT2	56.8105	57.4674	55.8836	-0.0165858	-0.0403189	No
CKS1B	111.96	106.517	112.856	0.0719087	0.0833993	No
CLK1	88.0218	82.9612	85.718	0.0854248	0.0471626	No
CLK2	90.4429	88.3011	91.4632	0.0345755	0.0507594	No
CLK3	120.432	113.394	130.703	0.086865	0.204945	No
CLUAP1	91.5741	90.1599	93.2184	0.0224544	0.0481286	No
CMC4	99.5905	101.383	101.396	-0.0257341	0.000191828	No
CMPK1	94.181	95.945	99.1198	-0.0267725	0.046965	No
CNN1	156.378	171.233	162.493	-0.130927	-0.075582	No
CNOT2	98.4929	98.6756	104.437	-0.00267312	0.0818691	No
CNOT8	121.206	121.708	130.71	-0.00596042	0.102947	No
CNOT9	87.6242	90.9965	89.2398	-0.0544832	-0.0281248	No
CNRIP1	101.068	98.6054	104.067	0.0355837	0.0777709	No
COL4A3BP	81.9702	80.5994	81.3783	0.0243309	0.0138744	No
COMMD3	21.3648	19.5617	19.8106	0.127205	0.0182407	No
COPB2	174.962	179.036	184.603	-0.0332117	0.0441727	No
COPG2	106.781	103.813	108.298	0.0406673	0.0610176	No
COPS6	280.871	112.344	105.049	1.32198	-0.0968576	Yes
COQ8A	99.6426	98.4601	99.658	0.0172246	0.0174473	No
COQ8B	110.98	116.224	112.088	-0.0666081	-0.0522761	No
COTL1	104.233	101.855	103.631	0.0332923	0.0249413	No
COX6B2	84.6556	87.2749	89.3385	-0.0439617	0.033714	No
COX6C	107.157	107.681	106.153	-0.00703798	-0.0206131	No
CPA4	52.7366	54.0459	53.5905	-0.0353797	-0.0122072	No
CPM	71.8671	76.2665	74.346	-0.0857183	-0.0367953	No
CPXCR1	77.9808	73.3991	76.8929	0.0873566	0.0670891	No
CRADD	164.524	141.305	148.183	0.219484	0.0685652	No
CREB1	85.3061	84.9667	85.5789	0.00574999	0.0103568	No
CREB5	93.5918	97.0932	97.6975	-0.0529889	0.0089512	No
CRISP2	168.911	144.401	143.443	0.226187	-0.00960365	No
CROT	63.9532	64.1275	63.8476	-0.00392817	-0.00631057	No
CRX	70.3757	70.8194	71.9396	-0.00906798	0.0226403	No
CRYAB	222.857	188.092	187.728	0.244681	-0.00279414	No
CSAG1	50.5267	53.578	50.8329	-0.0845943	-0.0758784	No
CSAG2	77.7695	76.2007	78.7114	0.0294009	0.046769	No
CSK	123.997	159.154	153.683	-0.360112	-0.0504629	No
CSNK1D	112.326	108.842	113.891	0.0454546	0.0654141	No
CSNK1G1	88.9996	91.7463	90.6435	-0.0438502	-0.0174453	No
CSNK1G2	113.256	112.742	114.694	0.00656228	0.0247685	No
CSNK2A1	107.586	115.556	114.751	-0.103096	-0.010085	No
CSNK2A2	116.823	121.099	120.177	-0.0518621	-0.0110279	No
CSRNP1	143.876	150.33	150.088	-0.0633094	-0.00232284	No
CST4	93.0981	97.2499	99.0119	-0.0629455	0.0259039	No
CSTB	99.0059	98.7264	97.2705	0.00407833	-0.0214345	No
CT45A1	112.732	110.48	117.09	0.0291117	0.0838254	No
CT47A1	102.138	99.14	100.876	0.0429842	0.0250413	No
CT55	98.4382	89.9626	96.6234	0.129893	0.103047	No
CT62	100.039	99.504	99.2982	0.00773925	-0.0029867	No
CT83	80.2016	80.1491	82.3123	0.000944773	0.0384224	No
CTAG1A	92.7497	116.578	99.4015	-0.329887	-0.229961	No
CTAG2	118.881	180.873	124.961	-0.605463	-0.5335	No
CTAGE1	100.624	100.212	100.277	0.0059221	0.000931644	No
CTAGE5	88.4703	91.3919	94.0538	-0.0468724	0.0414206	No
CTBP2	105.002	106.812	105.226	-0.0246564	-0.0215858	No
CTCFL	82.8535	82.8584	85.9488	-8.52171e-05	0.0528287	No
CTNNA2	72.218	71.8824	74.5084	0.00672	0.0517662	No
CTNNB1	117.1	109.929	107.045	0.0911672	-0.0383589	No
CTNNBL1	95.6415	94.362	92.649	0.0194306	-0.0264303	No
CTSD	76.195	76.8539	76.2537	-0.0124218	-0.0113122	No
CTSE	86.8073	87.6749	85.8209	-0.0143485	-0.0308351	No
CTTN	94.209	101.912	94.2188	-0.113388	-0.113238	No
CUL4A	83.3745	82.95	84.2166	0.00736457	0.0218635	No
CUL5	96.6789	99.4805	96.1541	-0.0412138	-0.0490659	No
CWC27	67.6781	67.6338	67.5588	0.000946546	-0.0015991	No
CXCR2	86.8052	84.628	88.3609	0.0366473	0.062274	No
CXCR4	59.0709	60.1335	59.386	-0.0257208	-0.0180466	No
CXCR6	48.3219	50.562	49.1247	-0.0653743	-0.0416046	No
CXXC1	83.7787	84.4306	84.5692	-0.0111832	0.00236537	No
CYCS	60.9102	62.6587	61.1268	-0.0408316	-0.0357105	No
CYLD	108.216	114.563	106.122	-0.0822288	-0.110409	No
CYP1B1	86.587	83.5664	86.4163	0.0512278	0.0483807	No
DAPK1	100.322	104.942	100.772	-0.0649484	-0.0584864	No
DAPK2	112.468	118.975	113.021	-0.0811506	-0.0740662	No
DBNL	130.844	135.81	148.676	-0.0537444	0.130583	No
DCAF12	95.5346	98.8011	98.066	-0.0485039	-0.0107743	No
DCBLD2	72.3981	75.1728	75.7781	-0.05426	0.0115696	No
DCDC2	132.665	169.201	163.931	-0.350943	-0.0456458	No
DCLK1	85.5558	85.7196	85.6217	-0.00276076	-0.00164968	No
DCLK2	113.896	125.434	114.537	-0.139208	-0.131115	No
DCT	81.0339	73.0787	79.9064	0.149074	0.12886	No
DDB1	123.338	112.038	110.551	0.138628	-0.0192827	No
DDB2	106.343	104.413	103.262	0.0264212	-0.0159904	No
DDIT3	199.634	143.149	136.419	0.479845	-0.0694739	No
DDR1	97.241	101.037	98.4341	-0.0552529	-0.0376585	No
DDR1_ext	91.7984	91.5181	95.0852	0.00441127	0.0551635	No
DDR1_int	91.1768	91.8048	93.6971	-0.00990233	0.029436	No
DDX43	96.0071	105.466	99.7064	-0.135566	-0.0810223	No
DDX5	117.596	128.951	118.552	-0.132981	-0.121303	No
DDX53	94.929	262.956	96.9375	-1.4699	-1.4397	Yes
DDX55	164.014	164.692	166.527	-0.00595274	0.0159834	No
DEDD	49.6749	52.8427	51.1005	-0.0891868	-0.048365	No
DEK	114.011	112.568	110.643	0.0183768	-0.0248792	No
DFFA	110.876	473.567	125.015	-2.09462	-1.92147	Yes
DGKA	82.5342	85.9608	85.5517	-0.0586871	-0.00688168	No
DGUOK	87.5704	90.2197	91.8286	-0.0429993	0.0255	No
DKK1	86.1126	80.2333	85.0284	0.102023	0.083743	No
DKKL1	75.0291	75.4727	74.6294	-0.0085045	-0.016211	No
DLX1	86.468	83.7584	88.5056	0.0459327	0.0795345	No
DLX3	91.8066	91.3458	93.3583	0.00725967	0.0314404	No
DLX4	89.3009	92.3182	90.8847	-0.0479399	-0.0225779	No
DMAP1	95.0504	98.4672	97.3714	-0.05095	-0.016145	No
DMPK	139.853	115.729	120.257	0.273155	0.0553661	No
DMRTB1	120.405	110.441	116.533	0.124621	0.0774706	No
DMRTC2	158.052	156.244	153.204	0.0165981	-0.0283441	No
DNAJA1	105.379	99.1823	98.5981	0.0874347	-0.00852341	No
DNAJA2	105.565	104.743	135.026	0.0112815	0.36639	No
DNAJB1	93.5026	101.28	90.6621	-0.115269	-0.159775	No
DNM1L	96.6102	98.2427	95.1294	-0.024176	-0.0464594	No
DNM2	88.8271	89.5189	88.1776	-0.0111923	-0.0217797	No
DNMT3L	93.4749	91.1004	96.7572	0.0371218	0.0869117	No
DNTT	96.8689	94.0465	97.0876	0.0426585	0.0459131	No
DPF2	68.5177	65.7573	65.1468	0.0593244	-0.0134582	No
DPPA2	95.6191	101.512	98.2264	-0.0862841	-0.0474727	No
DR1	70.9653	74.7256	78.3717	-0.0744895	0.0687292	No
DRD2	95.9846	103.124	97.473	-0.103503	-0.0813032	No
DSTYK	83.8789	82.8179	81.4103	0.0183663	-0.0247306	No
DTYMK	86.8402	89.6297	86.3067	-0.045614	-0.0545044	No
DUSP10	118.17	126.614	118.772	-0.0995671	-0.0922415	No
DUSP11	93.4717	92.7382	92.8579	0.011365	0.00186095	No
DUSP12	114.637	109.805	110.587	0.0621397	0.0102407	No
DUSP13	55.6788	53.1382	54.7425	0.0673777	0.0429108	No
DUSP14	102.444	104.256	99.182	-0.0252902	-0.0719742	No
DUSP18	105.776	106.054	107.523	-0.00378718	0.0198486	No
DUSP4	95.3043	99.7881	96.7252	-0.0663267	-0.0449772	No
DUSP6	107.345	115.082	106.821	-0.100407	-0.107462	No
DVL2	104.44	102.279	101.201	0.0301599	-0.015289	No
DXO	40.8487	40.106	39.8267	0.0264709	-0.0100833	No
DYNC1LI2	63.2616	63.4481	64.185	-0.00424713	0.0166578	No
DYRK2	102.876	107.693	107.198	-0.0660225	-0.00664653	No
DYRK3	119.686	122.995	122.781	-0.0393432	-0.00251051	No
DYRK4	124.933	126.009	123.054	-0.0123774	-0.0342395	No
E2F6	57.4828	55.3523	57.4013	0.0544855	0.0524391	No
E6	101.847	98.1855	101.977	0.052827	0.054657	No
E7	209.402	99.7646	112.908	1.06968	0.178547	Yes
EAPP	220.633	166.653	146.867	0.404803	-0.18234	No
ECI2	123.545	116.937	118.332	0.0793046	0.0171072	No
EEF1A1	99.7526	104.074	100.714	-0.0611875	-0.0473523	No
EEF1A2	86.1983	90.9138	87.3552	-0.0768411	-0.0576065	No
EEF1D	166.372	156.576	163.74	0.0875482	0.0645375	No
EEF1G	111.183	116.795	112.692	-0.071041	-0.0515839	No
EEF2K	78.5064	77.6102	78.5477	0.0165641	0.0173219	No
EFHD2	98.3696	96.2639	98.5601	0.0312173	0.0340095	No
EFS	85.841	85.9389	81.8006	-0.00164514	-0.0712004	No
EGFR_ext	90.83	90.0027	92.9093	0.0132011	0.0458549	No
EGFR_int	111.321	107.787	114.537	0.046542	0.0876244	No
EGR2	6.69581	3.64626	3.55281	0.876842	-0.0374562	No
EHF	102.748	102.032	107.949	0.0100851	0.0813331	No
EHMT2	105.162	108.383	105.522	-0.0435371	-0.0386047	No
EIF4A2	121.488	112.093	117.246	0.116116	0.0648436	No
EIF4A3	90.7849	97.1798	91.4451	-0.098203	-0.0877493	No
EIF4E	89.03	88.5118	90.9245	0.00842218	0.0387985	No
EIF4EBP1	84.5469	87.0771	82.304	-0.0425422	-0.0813321	No
ELF1	199.078	124.589	120.081	0.676162	-0.0531692	No
ELF2	90.2469	94.41	92.0243	-0.0650624	-0.0369244	No
ELF4	97.9985	100.268	99.5315	-0.0330346	-0.0106406	No
ELF5	94.5566	91.7372	93.7532	0.0436706	0.0313606	No
ELK1	212.453	174.108	161.381	0.287159	-0.109512	No
ELK3	51.6659	49.6765	49.0026	0.05665	-0.0197047	No
ELL3	105.538	103.663	104.254	0.025867	0.00820341	No
ELMOD1	111.071	108.26	111.373	0.0369916	0.0409101	No
ELMOD3	50.312	49.5423	49.1268	0.0222406	-0.0121516	No
ELOA	106.714	116.784	106.801	-0.130093	-0.128908	No
ELOVL4	106.885	103.856	104.939	0.0414695	0.0149663	No
ENO1	93.1408	91.2194	91.7753	0.0300734	0.00876505	No
ENO2	98.1689	91.5103	93.4568	0.101332	0.0303657	No
EPAS1	53.2543	55.6925	54.5694	-0.0645837	-0.0293908	No
EPCAM	35.1378	30.908	31.6194	0.185041	0.0328296	No
EPHA10	122.889	128.528	124.346	-0.0647347	-0.0477245	No
EPHA2	42.6841	43.668	42.4371	-0.0328794	-0.0412505	No
EPHA3_ext	82.7026	80.1686	82.5483	0.0448965	0.0422022	No
EPHB3_int	61.9546	63.4593	63.3512	-0.0346213	-0.00246016	No
EPHB4	121.218	122.991	123.81	-0.0209489	0.00956529	No
EPPIN	93.2306	88.6276	92.7138	0.0730487	0.065029	No
EPS15	159.095	170.496	135.074	-0.0998457	-0.335984	No
ERBB2	54.3848	56.8986	54.1523	-0.0651912	-0.0713709	No
ERBB3_ext	84.5001	85.667	86.8601	-0.019786	0.0199541	No
ERBB3_int	84.3661	86.7569	87.1435	-0.0403146	0.00641471	No
ERCC2	99.0166	104.495	100.148	-0.0776954	-0.0613096	No
ERCC3	105.458	107.97	109.095	-0.0339523	0.0149551	No
ERCC5	104.078	103.273	99.6555	0.0111933	-0.0514447	No
ERG	210.523	166.93	148.055	0.334734	-0.173109	No
ESR2	100.253	109.562	104.389	-0.128104	-0.0697806	No
ESRRG	272.518	113.768	113.47	1.26025	-0.0037932	Yes
ETNK2	95.631	100.043	98.5365	-0.0650646	-0.0218834	No
ETS2	145.265	152.122	186.608	-0.0665379	0.294782	No
ETV4	170.681	172.369	161.746	-0.0141979	-0.091764	No
ETV6	92.6228	89.6334	84.8661	0.0473321	-0.0788471	No
ETV7	111.964	108.323	114.629	0.0476902	0.0816333	No
EWSR1	115.854	115.596	115.447	0.00321383	-0.00187121	No
EXOSC10	111.466	111.083	111.196	0.00495968	0.00146702	No
EXOSC4	98.861	100.89	99.5364	-0.0293027	-0.0194807	No
EXOSC8	73.2255	73.0124	74.7277	0.00420477	0.0335018	No
EXT1	121.053	113.01	116.31	0.0991873	0.0415227	No
EXT2	74.2016	76.4024	74.0446	-0.0421689	-0.0452241	No
EZH2	101.492	102.289	99.9964	-0.0112765	-0.0327006	No
EZR	117.737	116.612	116.681	0.0138454	0.000854411	No
FADD	6.51877	3.107	3.86745	1.06907	0.315859	Yes
FAF1	103.251	102.244	104.716	0.0141406	0.0344664	No
FAIM	91.8131	89.7505	94.0621	0.0327797	0.0676923	No
FAM133A	103.69	104.972	103.877	-0.0177308	-0.0151265	No
FAM46D	92.9647	93.7471	92.6946	-0.0120915	-0.0162893	No
FAM50B	123.007	118.777	145.714	0.0504791	0.294885	No
FANCC	108.157	113.14	108.288	-0.0649799	-0.0632405	No
FAP	75.5104	70.8451	73.9196	0.0920069	0.0612892	No
FAS	117.621	118.627	116.751	-0.0122929	-0.0230076	No
FASTK	114.08	117.976	112.451	-0.0484563	-0.0692022	No
FASTKD1	99.0853	98.3203	98.218	0.0111818	-0.00150246	No
FATE1	207.14	200.981	217.612	0.0435513	0.114704	No
FBXO9	97.6862	97.0234	99.1109	0.00982133	0.0307105	No
FEN1	158.752	162.71	140.259	-0.0355298	-0.214208	No
FES	98.7251	97.3234	97.5045	0.0206296	0.00268162	No
FGF1	102.025	113.689	101.736	-0.156177	-0.160267	No
FGF13	66.7724	67.6724	66.207	-0.0193147	-0.0315828	No
FGFR1	124.055	126.98	121.645	-0.0336159	-0.0619181	No
FGFR1_ext	119.908	112.051	117.89	0.0977713	0.0732771	No
FGFR1_int	94.1125	103.979	97.226	-0.143833	-0.0968771	No
FGFR1OP	100.906	108.134	104.521	-0.0998004	-0.0490216	No
FGFR2	86.6231	83.7576	87.32	0.0485319	0.0600927	No
FGFR2_ext	78.1418	77.5159	79.1376	0.0116031	0.0298718	No
FGFR2_int	79.5344	79.8046	78.3962	-0.00489286	-0.0256875	No
FGFR4_ext	111.435	107.154	113.291	0.0565194	0.0803449	No
FGFR4_int	98.6378	96.8833	99.8417	0.0258929	0.0433948	No
FH	101.852	100.775	100.354	0.0153402	-0.00604095	No
FIP1L1	125.042	132.293	132.039	-0.0813245	-0.00276438	No
FKBP1B	54.6631	51.896	46.58	0.0749448	-0.155912	No
FKBP3	96.3397	97.0509	96.2142	-0.0106121	-0.012492	No
FKBP5	93.2633	88.6406	135.849	0.073342	0.615969	No
FLCN	116.404	125.639	114.921	-0.110138	-0.128641	No
FLI1	127.089	119.688	104.08	0.0865521	-0.201588	No
FLT1	83.4789	81.4683	83.8866	0.0351727	0.0422012	No
FMNL2	103.771	99.421	103.493	0.0617775	0.0579072	No
FMR1NB	76.5985	70.5366	72.4886	0.118943	0.0393819	No
FN3K	88.6765	87.4375	89.2211	0.0202995	0.0291331	No
FOLH1	81.2563	83.5058	78.7895	-0.0393967	-0.0838728	No
FOS	131.549	144.707	134.512	-0.137537	-0.105404	No
FOSL1	113.573	116.403	113.177	-0.0355038	-0.0405446	No
FOSL2	133.211	144.598	133.121	-0.118324	-0.119301	No
FOXA3	99.1509	112.375	101.657	-0.180623	-0.14461	No
FOXI1	155.682	140.559	143.42	0.147429	0.0290738	No
FOXN2	120.324	114.009	113.248	0.0777689	-0.00966239	No
FOXR2	180.143	138.21	162.718	0.382282	0.235511	No
FOXS1	90.0309	91.7055	92.0679	-0.0265873	0.0056906	No
FRK	80.506	77.4137	77.5575	0.0565068	0.00267675	No
FSCN1	31.1707	28.817	29.8977	0.11327	0.0531154	No
FTH1	81.7969	66.2346	68.0647	0.304461	0.0393221	No
FTHL17	147.877	124.85	138.526	0.244201	0.149968	No
FTSJ3	107.867	109.002	111.016	-0.0151008	0.0264159	No
FUS	119.748	121.328	117.014	-0.0189088	-0.052235	No
FYN	92.9586	91.6268	95.634	0.0208191	0.0617547	No
FZD1	42.7037	42.3532	42.4872	0.0118922	0.00455773	No
G6PD	102.01	92.0131	96.874	0.148793	0.0742704	No
GADD45G	111.056	116.719	111.276	-0.0717432	-0.0688891	No
GAGE1	146.067	117.21	184.229	0.317536	0.652405	No
GAGE2	121.653	104.722	149.437	0.216202	0.512978	No
GALK1	93.5706	93.0732	93.3286	0.0076894	0.00395398	No
GAPDH	61.3179	58.6871	61.1325	0.0632656	0.0588968	No
GAS2	65.7652	63.799	64.2638	0.0437918	0.010472	No
GAS7	146.265	148.685	150.672	-0.0236747	0.0191448	No
GATA1	111.201	118.149	110.772	-0.0874299	-0.0930068	No
GATA3	75.2951	77.8702	75.9947	-0.0485144	-0.0351716	No
GATAD2A	82.1453	82.0904	81.4291	0.000964197	-0.0116689	No
GCLC	76.1908	80.3726	75.553	-0.0770864	-0.0892138	No
GDF15	71.1653	70.8208	72.1592	0.00699999	0.0270088	No
GEM	86.427	94.049	86.9808	-0.121931	-0.112715	No
GFAP	269.032	235.072	309.762	0.194677	0.398058	No
GGPS1	178.948	136.265	151.069	0.393128	0.148794	No
GIPC1	95.0725	91.4801	98.2613	0.05557	0.103166	No
GK	96.3869	90.0103	96.8363	0.0987475	0.105458	No
GK2	94.1568	88.3086	94.3296	0.0925109	0.0951564	No
GLRX3	96.0276	98.2937	97.807	-0.0336504	-0.00716167	No
GLS2	101.005	106.146	123.489	-0.0716211	0.218336	No
GMEB1	102.39	99.5924	103.668	0.0399706	0.0578623	No
GMEB2	119.365	114.473	116.462	0.0603809	0.024859	No
GMPS	90.1831	97.3944	92.2429	-0.110981	-0.0783999	No
GNA15	98.2541	99.5551	98.8317	-0.0189776	-0.010522	No
GNAI2	92.5996	89.2897	89.4474	0.0525119	0.00254675	No
GNAI3	57.4761	56.4765	57.6824	0.0253101	0.0304813	No
GNAO1	127.349	138.892	125.623	-0.125176	-0.144861	No
GNAZ	102.996	109.168	103.886	-0.0839639	-0.0715448	No
GNB1	81.2837	84.2822	82.6927	-0.0522612	-0.0274676	No
GNB3	110.311	110.31	107.842	9.41532e-06	-0.0326465	No
GNG11	101.464	103.96	102.402	-0.0350499	-0.0217818	No
GNG2	109.704	110.807	111.325	-0.0144332	0.00672501	No
GNG3	75.4306	72.8974	73.0194	0.0492823	0.00241118	No
GNG4	92.8366	99.0964	93.6804	-0.0941392	-0.0810861	No
GNGT2	82.9111	85.6667	114.083	-0.0471696	0.413279	No
GOT1	95.7644	88.196	92.2609	0.118776	0.0650054	No
GP2	61.6365	57.7336	59.077	0.0943731	0.0331843	No
GPA33	85.7826	79.088	84.4856	0.117227	0.0952472	No
GPAT2	66.5981	66.4866	66.268	0.00241676	-0.00475251	No
GPATCH2	98.8146	102.721	101.858	-0.0559343	-0.0121678	No
GPC3	110.391	112.692	112.444	-0.0297696	-0.00318412	No
GPHN	118.56	114.913	111.878	0.045082	-0.038614	No
GPX1	88.732	91.7905	90.4191	-0.0488902	-0.0217174	No
GRAP2	77.5592	74.0728	76.7027	0.0663547	0.0503328	No
GRB10	82.9958	82.4525	82.6578	0.00947366	0.00358639	No
GRB2	91.7297	88.9331	95.5285	0.0446679	0.10321	No
GRB7	145.468	149.161	135.367	-0.0361747	-0.139998	No
GRK2	34.0748	33.8367	34.4193	0.0101151	0.0246305	No
GRK3	133.142	131.592	131.522	0.0169038	-0.000758735	No
GRK5	151.328	157.954	167.296	-0.0618238	0.0828981	No
GRK6	66.0239	67.7755	66.5029	-0.0377766	-0.0273463	No
GRM3	94.984	88.6134	91.914	0.10016	0.0527596	No
GSK3B	99.3635	95.1469	97.9181	0.0625594	0.0414197	No
GSTT1	152.248	178.923	150.151	-0.232912	-0.252926	No
GTF2A2	117.804	111.786	124.005	0.0756526	0.149656	No
GTF2B	92.5012	100.533	94.732	-0.120131	-0.0857523	No
GTF2E2	101.083	103.398	106.309	-0.0326736	0.040048	No
GTF2F1	107.174	107.91	101.823	-0.00986634	-0.0837597	No
GTF2F2	99.5119	102.828	103.097	-0.047289	0.0037714	No
GTF2H1	91.0027	89.0419	93.1887	0.0314242	0.0656702	No
GTF2H2C	98.3601	95.5645	94.6495	0.0415978	-0.0138805	No
GTPBP1	34.8378	33.4629	33.2709	0.0580916	-0.00830088	No
GUK1	93.1421	93.1615	135.023	-0.000301688	0.535394	No
H2AFY	120.479	121.815	122.206	-0.0159026	0.00462496	No
HAGH	100.215	101.549	94.2457	-0.0190771	-0.107676	No
HAGHL	124.904	115.971	120.775	0.107059	0.0585623	No
HAND1	94.957	95.2818	99.3459	-0.00492685	0.0602597	No
HBG1	76.3809	75.6135	76.1015	0.0145679	0.00928102	No
HCFC2	108.202	100.957	103.802	0.0999877	0.0400896	No
HCLS1	104.21	139.305	124.495	-0.41875	-0.162158	No
HDAC1	124.109	118.073	127.082	0.0719246	0.106073	No
HDAC3	125.376	123.269	123.903	0.0244517	0.00739878	No
HDAC4	118.906	112.874	118.438	0.0751164	0.0694249	No
HES6	107.557	99.7963	109.352	0.108044	0.131916	No
HEXIM1	164.289	156.167	178.736	0.0731443	0.194733	No
HEYL	84.4253	86.7713	87.6893	-0.0395426	0.0151823	No
HIF1A	46.7491	42.994	43.7566	0.120802	0.025366	No
HIF3A	93.8202	99.8651	96.3088	-0.0900818	-0.0523125	No
HINFP	126.573	124.822	128.646	0.0201032	0.0435416	No
HIPK1	84.3721	81.7244	85.7531	0.045999	0.0694222	No
HIPK4	111.289	94.11	94.3606	0.241885	0.00383639	No
HIST1H1C	99.9023	103.217	102.482	-0.047088	-0.0103019	No
HIST1H4A	83.7937	83.0829	81.7945	0.0122898	-0.0225489	No
HK2	104.483	109.682	110.701	-0.0700634	0.0133429	No
HLX	80.6578	77.5761	80.1643	0.0562017	0.0473476	No
HMG20B	158.524	199.716	158.945	-0.333256	-0.329422	No
HMGB2	119.104	126.057	121.125	-0.0818562	-0.0575836	No
HMGN5	103.524	104.113	107.056	-0.00818299	0.0402249	No
HNF1B	56.4861	56.4142	56.2477	0.00183855	-0.00426349	No
HNRNPA2B1	343.574	162.065	179.963	1.08405	0.151132	Yes
HNRNPUL1	145.853	159.52	148.305	-0.129226	-0.105175	No
HOMER2	67.1947	63.012	62.2575	0.0927196	-0.0173793	No
HOOK1	416.401	245.867	192.646	0.760097	-0.351925	No
HOPX	89.2676	89.2085	91.0148	0.000956991	0.0289214	No
HORMAD1	78.7653	77.2012	78.2301	0.0289365	0.019099	No
HOXA1	98.9769	98.2865	100.961	0.0100998	0.0387295	No
HOXA9	84.7936	88.6611	86.6651	-0.0643452	-0.0328496	No
HOXB13	83.2133	85.9301	86.6102	-0.0463492	0.0113734	No
HOXB6	77.8688	76.5139	78.6585	0.0253234	0.039879	No
HOXB7	80.7854	85.9566	82.3553	-0.0895141	-0.0617474	No
HOXC10	81.6166	80.8309	83.448	0.0139547	0.0459693	No
HOXC8	97.8675	100.245	98.6623	-0.0346234	-0.0229544	No
HPCAL1	94.2791	95.78	93.6139	-0.0227862	-0.0330016	No
HPRT1	82.9222	84.2867	82.8225	-0.0235458	-0.0252813	No
HRAS	164.244	156.607	172.847	0.0686898	0.142342	No
HRH1	79.9748	79.9201	79.4163	0.000986849	-0.00912332	No
HRH2	79.6874	79.6421	79.7973	0.000820352	0.00280964	No
HSBP1	105.764	103.817	106.89	0.0268138	0.0420887	No
HSF1	280.952	130.378	122.024	1.10762	-0.0955385	Yes
HSFY1	98.903	98.3333	98.2595	0.00833364	-0.0010846	No
HSP90AA1	135.423	160.354	150.345	-0.243783	-0.0929838	No
HSP90AB1	105.674	119.145	104.488	-0.173106	-0.189387	No
HSPA1A	86.0151	84.93	84.8006	0.0183165	-0.00219915	No
HSPA5	76.5805	73.1275	75.3051	0.0665636	0.0423349	No
HSPB8	132.965	137.923	139.01	-0.0528104	0.0113303	No
HSPB9	105.338	101.483	103.85	0.0537881	0.0332699	No
HSPD1	128.104	100.757	102.705	0.346439	0.0276226	No
HSPE1	70.2587	60.7421	67.4525	0.20998	0.151175	No
HTATIP2	82.0694	79.6218	82.3888	0.0436795	0.049285	No
HTR1D	91.0034	92.3405	91.6202	-0.0210425	-0.0112986	No
HTR2B	103.973	107.973	105.023	-0.0544557	-0.0399661	No
HUS1	77.8219	73.3678	77.7736	0.085028	0.0841334	No
ID1	92.5704	91.7451	92.0236	0.0129199	0.00437235	No
ID2	90.8729	98.4988	93.2558	-0.116256	-0.0789129	No
IDI1	107.803	108.391	106.858	-0.00785233	-0.0205534	No
IDO1	74.9257	81.0408	73.9843	-0.113188	-0.131429	No
IFI16	121.917	113.742	110.474	0.100133	-0.0420584	No
IFI35	274.526	181.773	196.862	0.594804	0.115047	No
IFIT1	78.3935	80.242	82.114	-0.0336227	0.0332717	No
IFIT5	129.98	140.415	135.035	-0.111404	-0.0563627	No
IFITM1	59.9591	63.1487	61.7843	-0.0747723	-0.0315114	No
IGF2	99.6019	97.6571	98.1897	0.028448	0.00784711	No
IGF2BP1	81.9918	85.197	85.7525	-0.0553231	0.009375	No
IGF2BP3	79.9004	82.3395	82.4328	-0.0433825	0.00163429	No
IGHG1	1683.64	1957.61	1347.01	-0.217514	-0.539332	No
IGSF11	76.3759	73.7889	76.089	0.0497138	0.0442851	No
IKBKB	104.086	102.317	101.195	0.0247263	-0.0159005	No
IKBKE	116.408	115.503	133.276	0.0112567	0.206481	No
IKZF1	108.582	136.816	155.896	-0.333441	0.188356	No
IKZF3	89.1073	90.0724	91.8859	-0.0155412	0.0287588	No
IL13RA1	111.071	109.368	111.946	0.0222992	0.0336164	No
IL13RA2	100.775	93.2798	97.5204	0.111505	0.0641395	No
IL18	23.396	20.1647	21.0227	0.214429	0.0601161	No
IL1A	174.636	320.023	150.147	-0.873824	-1.09179	Yes
IL1B	115.199	103.343	116.116	0.156684	0.168127	No
IL1F5	112.682	105.417	109.525	0.0961442	0.0551516	No
IL1RN	97.9611	98.0265	95.0868	-0.000963943	-0.0439268	No
IL21R	125.071	118.651	121.896	0.0760241	0.0389205	No
IL24	103.063	93.976	100.236	0.133168	0.0930373	No
IL37	71.4838	71.5963	70.785	-0.00226969	-0.0164406	No
ILF2	204.924	183.715	190.148	0.157621	0.0496566	No
ILK	123.969	117.882	122.093	0.0726308	0.0506346	No
IMP3	98.1394	100.367	100.221	-0.0323807	-0.00210667	No
IMPA1	50.3805	48.8413	48.4187	0.0447622	-0.0125372	No
IMPDH1	135.503	140.408	133.969	-0.0513016	-0.067723	No
INA	163.994	132.831	132.049	0.304056	-0.00851694	No
ING4	113.497	121.75	123.413	-0.101263	0.019576	No
INHBA	104.409	99.8944	105.28	0.0637683	0.0757544	No
INPP1	88.8992	89.9983	89.8774	-0.0177277	-0.00194023	No
INPP5B	112.351	113.587	120.146	-0.0157892	0.0809837	No
IP6K1	62.1626	65.2096	62.9809	-0.0690361	-0.0501686	No
IP6K2	103.203	104.627	102.781	-0.0197709	-0.0256839	No
IPMK	92.4699	93.0781	92.6052	-0.00945927	-0.00734858	No
IRAK1	80.2886	85.3867	81.2115	-0.0888176	-0.072328	No
IRAK4	121.748	123.206	122.517	-0.0171732	-0.00809688	No
IRF4	104.223	111.115	100.327	-0.0923785	-0.147343	No
IRF5	109.278	120.433	138.238	-0.14022	0.198928	No
ISG20	55.5572	53.5495	54.1049	0.053101	0.0148859	No
IST1	50.2217	50.0302	50.6234	0.00550957	0.0170036	No
ITGB6	42.5713	45.3417	43.3355	-0.0909576	-0.0652888	No
ITGBL1	76.9104	69.9597	80.045	0.136655	0.194287	No
ITK	120.445	125.974	121.592	-0.064753	-0.051079	No
ITPK1	114.293	108.7	111.073	0.0723824	0.0311602	No
ITPKB	137.031	135.79	134.84	0.0131324	-0.0101247	No
JADE1	110.284	106.586	114.779	0.0491996	0.10684	No
JAK3	92.1644	94.9591	94.4193	-0.0430976	-0.00822439	No
JUNB	82.6749	84.875	83.1227	-0.0378915	-0.0300976	No
JUP	81.7517	78.3439	84.2567	0.0614275	0.104971	No
KAT2A	90.9915	95.0832	91.9126	-0.0634592	-0.048927	No
KAT7	85.1221	94.6566	97.2159	-0.153169	0.038489	No
KATNB1	71.0231	70.2428	71.329	0.0159382	0.0221372	No
KCMF1	140.688	136.458	140.11	0.0440464	0.0381109	No
KCNIP3	83.267	81.2123	83.6028	0.0360462	0.0418531	No
KIF9	106.199	120.532	106.819	-0.182644	-0.174244	No
KIT	91.7113	90.2891	89.8651	0.0225491	-0.00678998	No
KIT_ext	82.5723	81.6472	84.9908	0.0162538	0.057904	No
KIT_int	99.5116	99.5655	101.926	-0.000780748	0.033798	No
KLF10	79.6076	79.1338	79.5875	0.00861216	0.00824642	No
KLF12	95.1765	94.6261	95.3802	0.00836635	0.0114504	No
KLF4	90.2047	86.3453	90.594	0.063086	0.0692989	No
KLF6	134.017	137.58	137.988	-0.0378547	0.00427475	No
KLF7	93.5992	89.7055	91.8664	0.0613007	0.034342	No
KLHL12	129.69	123.867	134.2	0.0662758	0.115585	No
KLK3	84.5294	83.3632	82.8737	0.0200428	-0.00849567	No
KRAS	69.5791	67.2066	66.5675	0.0500503	-0.0137859	No
KRT14	89.2318	91.7011	88.4272	-0.0393804	-0.0524481	No
KRT15	427.106	319.284	358.958	0.419751	0.168974	No
KRT19	578.397	427.748	413.439	0.435299	-0.0490841	No
KRT4	67.6667	71.2016	69.228	-0.0734622	-0.0405533	No
KRT8	136.03	114.3	126.766	0.251093	0.14934	No
KXD1	152.352	129.569	134.034	0.233684	0.0488799	No
L3MBTL2	113.631	116.541	116.014	-0.0364849	-0.00654347	No
LAD1	105.483	107.325	104.204	-0.0249839	-0.0425818	No
LAMTOR3	76.1041	74.2826	77.1154	0.0349482	0.0539939	No
LASP1	103.496	103.786	101.661	-0.0040337	-0.0298431	No
LATS1	154.075	150.471	146.468	0.0341452	-0.0388983	No
LCK	96.8174	91.623	95.6746	0.0795559	0.0624259	No
LCP1	106.568	102.826	105.564	0.0515629	0.0379129	No
LDB1	95.3106	93.0081	95.1799	0.0352798	0.0333008	No
LDB2	125.351	131.51	140.103	-0.0691959	0.0913106	No
LDHA	79.3776	75.9124	77.0147	0.064396	0.0207987	No
LDHB	64.2416	55.9978	59.955	0.198138	0.0985096	No
LDHC	93.2103	87.5498	93.1949	0.0903847	0.0901463	No
LEF1	87.0483	89.1136	86.4221	-0.0338299	-0.0442451	No
LEMD1	94.2713	94.3211	93.0035	-0.000761559	-0.0202949	No
LGALS1	85.6218	83.7984	90.1214	0.0310555	0.104948	No
LGALS7	81.0597	77.6693	85.2658	0.06164	0.134624	No
LGMN	88.2651	89.7258	88.0313	-0.0236805	-0.0275066	No
LHFP	96.4218	102.725	95.2014	-0.0913609	-0.109737	No
LIMK2	92.4355	99.1294	96.7703	-0.100866	-0.0347483	No
LIMS1	310.389	265.502	287.722	0.225354	0.115951	No
LIN28A	68.5852	74.5281	72.2357	-0.119886	-0.0450735	No
LIPI	101.734	107.433	101.078	-0.0786392	-0.0879619	No
LMNA	95.2392	92.153	93.12	0.0475241	0.0150601	No
LMO2	125.525	143.125	119.828	-0.189307	-0.256312	No
LNX1	99.0993	98.2191	98.1392	0.0128711	-0.00117374	No
LRRFIP2	148.47	126.461	110.968	0.231477	-0.188552	No
LSM1	110.111	115.338	114.79	-0.0668999	-0.00686974	No
LTA4H	98.9198	97.659	98.4429	0.0185065	0.0115351	No
LTV1	134.511	119.01	132.322	0.176641	0.15297	No
LUZP4	127.532	126.544	135.426	0.0112182	0.0978613	No
LY6K	58.8585	54.9062	57.0838	0.100282	0.0561126	No
LY86	134.61	118.931	125.806	0.178661	0.0810711	No
LY96	43.7456	42.789	43.571	0.0318962	0.0261279	No
LYL1	115.96	114.177	113.413	0.0223556	-0.00967888	No
LYN	74.9253	74.6236	75.3077	0.00582049	0.013164	No
LYPD6B	90.3102	87.6255	89.8165	0.0435369	0.03563	No
LZTR1	161.225	162.664	164.441	-0.0128217	0.0156739	No
MAEL	86.8422	87.3388	86.2982	-0.00822555	-0.0172914	No
MAFG	77.4292	78.7761	79.5894	-0.0248802	0.0148172	No
MAGEA10	113.745	115.547	122.799	-0.0226851	0.0878121	No
MAGEA4	101.664	99.066	100.374	0.037349	0.0189216	No
MAGEB1	170.498	162.81	151.709	0.0665593	-0.101886	No
MAGEB2	119.003	193.541	129.382	-0.701645	-0.580999	No
MAGEB3	89.6406	87.2291	90.2793	0.0393426	0.0495852	No
MAGEB4	138.687	157.427	146.286	-0.18285	-0.10589	No
MAGEB5	90.3897	84.6767	88.9315	0.0941941	0.0707298	No
MAGEB6	99.1072	90.036	92.7489	0.138488	0.0428283	No
MAGEC1	70.6844	72.1038	70.5314	-0.0286844	-0.0318106	No
MAGEC2	108.715	106.287	109.571	0.0325815	0.0439074	No
MAGEC3	73.2564	70.313	72.055	0.0591632	0.0353067	No
MAK	58.7009	59.5033	60.354	-0.0195889	0.0204778	No
MAL	79.5915	78.7548	78.7031	0.0152475	-0.000947779	No
MALL	108.349	100.208	105.719	0.112698	0.0772357	No
MAP1S	195.998	206.046	198.177	-0.0721281	-0.0561758	No
MAP2K1	86.0035	93.8933	88.4998	-0.126626	-0.0853465	No
MAP2K3	65.9133	66.2632	60.7469	-0.00763856	-0.125399	No
MAP2K5	93.1027	95.1749	94.7049	-0.0317588	-0.00714258	No
MAP2K6	50.0596	44.9877	45.4574	0.154116	0.0149846	No
MAP2K7	74.6967	74.2172	76.3297	0.00929184	0.0404904	No
MAP3K13	139.288	133.783	134.78	0.0581721	0.0107119	No
MAP3K14	88.3387	93.702	89.2571	-0.0850349	-0.0701133	No
MAP3K2	96.6829	98.4272	97.1529	-0.0257972	-0.0188012	No
MAP3K20	94.352	96.909	92.8063	-0.0385766	-0.0624073	No
MAP3K6	83.6143	82.9139	81.9548	0.012136	-0.016784	No
MAP3K7	95.0792	96.9179	94.3067	-0.0276326	-0.0394029	No
MAP4	137.182	164.26	137.543	-0.259889	-0.256103	No
MAP4K3	78.8038	78.8783	78.1365	-0.00136398	-0.0136327	No
MAP4K5	84.7207	85.229	83.4534	-0.00862911	-0.0303729	No
MAPK1	105.491	113.491	104.579	-0.105453	-0.117984	No
MAPK10	84.8591	84.0348	85.4367	0.0140839	0.0238696	No
MAPK11	109.703	108.009	107.655	0.0224551	-0.00474087	No
MAPK12	54.0726	61.4457	55.2606	-0.184412	-0.153061	No
MAPK13	49.2359	46.1055	45.8855	0.0947702	-0.0069011	No
MAPK14	104.98	104.063	106.78	0.0126586	0.0371873	No
MAPK3	98.2655	98.126	100.33	0.00204979	0.0320496	No
MAPK6	30.4695	27.9532	28.0414	0.124355	0.00454465	No
MAPK7	94.4162	96.011	94.1841	-0.0241658	-0.0277157	No
MAPK8_tv1	137.665	164.617	133.367	-0.257945	-0.303713	No
MAPK8_tv2	141.08	180.202	137.582	-0.353104	-0.389326	No
MAPK9	117.98	119.453	109.64	-0.0179003	-0.123667	No
MAPKAPK3	88.4759	91.8815	106.507	-0.0544896	0.213096	No
MAPKAPK5	126.031	110.586	121.637	0.18861	0.137409	No
MARK2	67.8885	67.5409	68.885	0.00740628	0.0284303	No
MARK3	74.4899	72.418	72.8936	0.0406951	0.00944389	No
MARK4	68.285	66.506	67.1174	0.0380843	0.013202	No
MAST1	137.859	140.433	141.169	-0.0266916	0.00754524	No
MASTL	108.653	112.785	112.136	-0.0538469	-0.00832032	No
MATK	94.0974	92.3373	92.446	0.0272418	0.0016987	No
MATN3	117.593	111.412	103.3	0.0779026	-0.109065	No
MAX	104.492	135.342	163.936	-0.373217	0.276527	No
MAZ	64.8185	67.9939	66.1558	-0.0689991	-0.0395374	No
MCM5	90.2661	92.2453	89.881	-0.0312916	-0.0374592	No
MCMBP	155.32	245.404	143.619	-0.659916	-0.772917	No
MDM2	76.0608	72.1881	74.2792	0.0753923	0.0411962	No
ME2	86.2483	85.048	84.8529	0.0202179	-0.00331323	No
MECP2	89.6985	91.0873	91.8118	-0.0221659	0.0114302	No
MED16	93.4861	91.2373	95.558	0.0351295	0.0667543	No
MED17	82.6131	82.3455	84.1024	0.00467915	0.0304566	No
MED21	109.549	105.421	110.261	0.0554054	0.0647547	No
MED22	103.86	111.186	107.687	-0.0983378	-0.0461311	No
MED24	76.3878	75.2424	77.1434	0.0217964	0.0359974	No
MED30	87.3047	84.3416	87.9848	0.0498148	0.0610088	No
MED4	107.115	135.788	119.728	-0.3422	-0.181591	No
MEF2A	123.495	124.807	139.615	-0.0152481	0.161754	No
MEF2C	119.634	131.977	132.9	-0.141648	0.0100585	No
MEIS2	104.4	105.266	101.66	-0.0119204	-0.0502918	No
MEIS3	127.415	119.202	126.398	0.0961205	0.0845651	No
MEOX2	93.1965	98.5352	94.1767	-0.0803641	-0.0652695	No
METTL3	155.141	129.374	135.207	0.262037	0.0636228	No
MIF	119.206	106.754	114.799	0.159165	0.104826	No
MITF	80.0606	76.7689	79.2952	0.0605705	0.046711	No
MKNK1	102.035	99.0996	100.755	0.0421145	0.0239051	No
MKNK2	76.2478	73.9692	76.0655	0.0437708	0.0403159	No
MLANA	103.666	97.9151	117.978	0.0823378	0.268911	No
MLF1	86.2146	90.2843	87.4829	-0.0665431	-0.0454732	No
MLH1	66.464	80.3832	147.505	-0.27432	0.875802	No
MLKL	32.6204	30.9907	31.4964	0.0739383	0.0233512	No
MLLT11	129.876	130.898	127.489	-0.0113068	-0.0380714	No
MLLT3	84.3024	81.3941	83.3433	0.0506495	0.0341431	No
MLLT6	182.015	177.839	158.008	0.0334911	-0.170572	No
MLPH	138.036	153.021	229.599	-0.148679	0.585393	No
MLX	105.694	139.68	114.71	-0.402236	-0.284135	No
MMP11	63.1122	65.1261	61.1324	-0.0453165	-0.0912981	No
MMP14	68.3791	66.1874	67.0958	0.0469997	0.0196654	No
MMP2	107.513	104.845	104.366	0.0362573	-0.00660358	No
MMP24	58.9786	57.7769	57.7804	0.0296984	8.783e-05	No
MNAT1	83.051	74.8022	79.9599	0.150916	0.0961945	No
MNDA	99.3953	99.5762	100.108	-0.00262289	0.00768322	No
MOB3A	118.26	116.857	122.293	0.0172239	0.065606	No
MOK	76.3731	75.669	76.5343	0.0133613	0.0164042	No
MORC1	122.301	127.96	124.272	-0.0652563	-0.0421866	No
MPP1	83.7496	92.6758	85.6223	-0.146111	-0.114207	No
MPP3	85.45	86.0046	85.5752	-0.00933346	-0.0072212	No
MPP5	89.8685	86.4149	88.1952	0.0565354	0.0294195	No
MPZL2	116.444	106.021	111.346	0.135287	0.0707073	No
MRPL45	132.187	147.078	144.617	-0.154006	-0.0243468	No
MRPL55	88.6866	91.5872	89.3179	-0.0464306	-0.0361965	No
MRPS26	92.4077	91.1404	91.3961	0.0199214	0.00404129	No
MRPS30	92.369	93.3413	93.7946	-0.0151076	0.006988	No
MRT4	112.023	130.538	114.729	-0.220682	-0.186242	No
MSC	99.7837	97.4416	101.145	0.0342671	0.0538122	No
MSH2	85.2616	96.1696	90.8183	-0.173684	-0.0825981	No
MSLN	49.7057	50.1727	49.8344	-0.0134893	-0.00976019	No
MSN	91.3032	90.5308	92.7308	0.012257	0.0346394	No
MTERF1	81.5749	80.9932	82.0818	0.0103241	0.0192616	No
MTMR2	106.343	135.343	111.249	-0.347894	-0.282828	No
MTO1	89.7683	88.4248	89.7746	0.0217549	0.0218558	No
MUSK	87.5425	91.3132	92.127	-0.0608404	0.0128001	No
MUTYH	112.755	114.981	112.962	-0.0282111	-0.0255589	No
MX1	344.821	317.612	534.248	0.118583	0.750243	No
MX2	87.3833	84.4987	87.298	0.0484286	0.0470196	No
MYBL2	42.0603	41.6447	39.7225	0.0143259	-0.0681784	No
MYC	99.9063	108.706	98.2863	-0.121784	-0.145369	No
MYCBP	93.4357	86.3751	90.732	0.113358	0.070996	No
MYCBPAP	103.381	104.517	105.251	-0.0157749	0.0100998	No
MYCL	113.495	108.058	114.86	0.0708162	0.0880702	No
MYCN	101.743	105.833	103.785	-0.0568589	-0.0281913	No
MYD88	100.884	103.363	100.292	-0.0350202	-0.0435103	No
MYF6	81.3703	81.7025	81.916	-0.00587722	0.00376551	No
MYNN	110.015	109.477	114.865	0.0070672	0.0693068	No
MYOG	102.297	106.281	102.054	-0.0551172	-0.0585407	No
MYOZ2	123.443	130.521	122.419	-0.0804345	-0.092447	No
NAB1	90.0486	89.407	92.7226	0.0103165	0.0525332	No
NAE1	94.7259	90.7394	94.8385	0.0620297	0.0637429	No
NAGK	81.047	80.391	81.844	0.0117256	0.0258438	No
NAP1L1	78.7592	78.6385	78.357	0.00221378	-0.00517265	No
NAP1L3	352.169	438.718	497.851	-0.317028	0.182417	No
NAP1L4	93.4029	90.6487	92.9297	0.0431807	0.0358526	No
NCK1	22.9138	19.6633	20.6389	0.220714	0.0698577	No
NCOA4	97.2109	115.17	97.0421	-0.244574	-0.247082	No
NCOA5	103.042	94.6239	100.889	0.12296	0.0924858	No
NDE1	419.062	320.177	327.785	0.388294	0.0338821	No
NDRG1	17.2238	15.6681	16.0266	0.136578	0.0326422	No
NDRG2	118.28	117.976	128.819	0.00371593	0.126862	No
NDUFAB1	99.3328	97.6981	100.516	0.0239398	0.0410159	No
NDUFV3	101.691	107.208	103.951	-0.0762309	-0.0445189	No
NEDD9	102.711	100.425	111.311	0.0324786	0.148479	No
NEK11	30.5447	28.0749	28.2829	0.12164	0.01065	No
NEK3	45.948	43.6517	43.437	0.0739627	-0.0071125	No
NEK7	115.032	118.39	117.696	-0.0415178	-0.00848737	No
NELFE	114.697	121.18	227.736	-0.0793209	0.910213	No
NEUROD1	130.68	129.954	139.195	0.00803725	0.0991107	No
NEUROD4	82.8359	80.8092	82.5367	0.0357372	0.0305169	No
NF2	92.8164	95.4476	93.2545	-0.0403291	-0.0335354	No
NFATC4	100.896	107.552	99.7567	-0.0921618	-0.108548	No
NFE2	121.462	128.377	149.218	-0.0798741	0.217038	No
NFE2L2	73.3616	71.8986	74.8726	0.0290612	0.0584746	No
NFIA	90.7884	89.1706	88.151	0.0259388	-0.0165923	No
NFIB	94.1198	93.7862	110.053	0.00512246	0.230746	No
NFIL3	82.4498	86.5931	83.4244	-0.0707366	-0.053782	No
NFKBIA	80.9739	85.2836	81.6046	-0.0748112	-0.0636187	No
NFX1	109.89	114.274	107.54	-0.056437	-0.0876199	No
NFYA	49.5189	50.0449	49.041	-0.0152438	-0.0292345	No
NFYB	87.3619	82.5032	85.5775	0.0825548	0.0527811	No
NHLH1	124.335	132.902	115.815	-0.0961286	-0.198534	No
NICN1	118.899	110.002	119.387	0.112203	0.118116	No
NIM1K	95.6013	92.9757	94.8792	0.0401765	0.0292382	No
NKX2.5	90.0368	88.5517	91.6857	0.0239949	0.0501772	No
NLK	89.2201	96.7669	96.9913	-0.117144	0.00334187	No
NLRP2	107.793	111.07	110.858	-0.0432049	-0.00274534	No
NLRP4	81.5763	83.2579	84.301	-0.0294355	0.0179639	No
NME4	99.7924	94.8052	98.5254	0.0739646	0.0555302	No
NME5	107.12	93.9303	92.7407	0.189567	-0.0183884	No
NME6	65.2296	63.8891	65.424	0.0299571	0.0342499	No
NME7	114.529	103.029	266.696	0.152656	1.37214	Yes
NME8	86.2614	78.7846	81.7275	0.130801	0.0529081	No
NMRAL1	114.363	112.752	115.464	0.0204641	0.0342888	No
NOL4	215.625	193.511	158.643	0.156107	-0.286637	No
NPM1	120.664	108.701	112.337	0.150631	0.0474654	No
NPY5R	89.3453	86.4905	89.2789	0.04685	0.0457784	No
NR0B2	94.5613	92.4393	97.7082	0.032744	0.0799742	No
NR1D2	120.218	131.517	113.135	-0.129604	-0.217202	No
NR1H2	131.031	126.92	119.086	0.0459874	-0.0919182	No
NR1I2	74.1279	73.6765	75.2168	0.0088125	0.0298494	No
NR2C1	113.713	109.675	119.903	0.0521606	0.128631	No
NR2C2	128.414	101.142	107.631	0.344416	0.0897007	No
NR2E1	99.3944	102	102.281	-0.0373275	0.00397639	No
NR2E3	115.313	139.35	111.628	-0.273164	-0.320018	No
NR3C1	82.5986	80.3204	85.3026	0.04035	0.086823	No
NR4A1	127.993	139.215	127.414	-0.121252	-0.127797	No
NR4A2	85.7722	88.3532	87.7193	-0.0427724	-0.0103872	No
NR6A1	85.8806	89.0648	88.1649	-0.0525225	-0.0146504	No
NRAS	117.3	111.126	113.86	0.0779985	0.0350622	No
NRBF2	102.569	93.143	91.5383	0.139073	-0.025072	No
NRBP2	94.2952	96.901	97.3094	-0.0393275	0.00606753	No
NRF1	109.24	108.713	108.975	0.00697078	0.00347455	No
NRIP1	85.875	82.6733	87.9258	0.0548163	0.0888646	No
NRIP3	123.811	129.272	120.709	-0.0622712	-0.0988713	No
NSF	97.6234	95.1854	97.9224	0.0364876	0.0408989	No
NTPCR	109.357	117.12	136.327	-0.0989475	0.21908	No
NTRK3_ext	118.562	114.215	122.866	0.0538931	0.105338	No
NUAK2	96.4956	96.8703	91.4115	-0.00559094	-0.083679	No
NUBP2	121.273	122.47	122.319	-0.0141717	-0.00177609	No
NUCB1	35.5328	34.8119	34.9597	0.0295708	0.00611271	No
NUDT2	86.234	90.0017	99.6286	-0.0616954	0.146607	No
NUF2	79.3087	78.8895	79.5289	0.00764612	0.0116465	No
NUP50	104.65	113.149	106.403	-0.112651	-0.0886831	No
NXF2	79.652	78.3215	78.6531	0.0243034	0.00609518	No
NXF2B	103.389	103.514	104.605	-0.00173568	0.0151247	No
OAS2	99.0298	95.1434	96.8968	0.0577601	0.0263461	No
ODC1	118.928	284.556	148.696	-1.25862	-0.936343	Yes
ODF1	108.566	105.204	109.523	0.0453875	0.0580429	No
ODF2	109.492	115.355	107.693	-0.0752535	-0.0991535	No
ODF3	92.9529	91.2653	94.9213	0.0264331	0.0566662	No
ODF4	233.836	228.625	246.345	0.0325189	0.107699	No
OGG1	79.6592	83.2258	81.0429	-0.0631894	-0.0383458	No
OIP5	115.432	109.162	127.65	0.0805773	0.225722	No
OLIG3	64.3345	68.7772	66.5106	-0.0963377	-0.0483449	No
OSBPL9	46.9147	46.3667	47.5668	0.0169488	0.0368656	No
OTOA	81.7484	81.3361	81.8445	0.00729474	0.00898954	No
OVOL1	90.0668	93.9629	90.394	-0.0610961	-0.0558649	No
OXSR1	89.6037	90.9073	92.2365	-0.020838	0.0209416	No
P3H4	120.423	312.674	110.84	-1.37654	-1.49618	Yes
P4HB	80.0841	80.9194	80.981	-0.014969	0.00109881	No
PABPC1	132.424	136.85	132.448	-0.0474313	-0.0471609	No
PACSIN3	93.66	112.333	92.3371	-0.262271	-0.282793	No
PAGE1	142.641	120.801	149.38	0.23976	0.306359	No
PAGE2B	136.292	80.1796	82.2001	0.765394	0.0359047	No
PAGE5	97.5815	93.326	96.7782	0.0643283	0.0524017	No
PAK2	116.09	121.908	108.996	-0.0705539	-0.16152	No
PAK4	135.459	117.106	127.25	0.210041	0.119847	No
PAK5	99.5564	93.8154	95.5349	0.0856891	0.0262023	No
PAK6	121.877	123.98	121.105	-0.0246843	-0.0338512	No
PANK3	57.166	56.5072	55.6975	0.0167226	-0.0208235	No
PAPSS2	103.547	116.658	109.9	-0.171997	-0.086094	No
PASD1	98.5458	101.009	100.296	-0.0356111	-0.0102185	No
PATZ1	90.2823	88.8147	86.6489	0.0236446	-0.0356167	No
PAX3	89.9555	90.3475	92.9162	-0.00627234	0.040446	No
PAX5	84.6884	86.1092	87.7311	-0.0240031	0.0269208	No
PAX8	102.306	99.1036	99.74	0.0458794	0.00923559	No
PBX1	113.007	104.52	109.332	0.112628	0.0649312	No
PBX3	90.4643	97.0821	94.8657	-0.101858	-0.0333187	No
PC	54.7792	52.9359	53.0136	0.0493825	0.00211694	No
PCBD1	78.0511	68.579	74.219	0.186653	0.114022	No
PCBP2	226.196	246.838	220.154	-0.125992	-0.165052	No
PCGF2	118.029	119.838	123.385	-0.0219474	0.0420828	No
PCK2	85.2931	88.4413	85.5717	-0.0522918	-0.0475861	No
PCLAF	135.055	144.384	136.343	-0.0963581	-0.0826637	No
PDCD2L	134.659	122.062	150.322	0.1417	0.300447	No
PDCD5	136.164	138.278	133.745	-0.0222287	-0.048082	No
PDCD6	103.663	98.576	101.507	0.0725858	0.0422673	No
PDCL3	334.493	319.618	513.038	0.0656295	0.682719	No
PDE4A	7.2882	3.87281	3.83708	0.912181	-0.0133733	No
PDGFB	108.549	110.172	109.475	-0.021409	-0.00914975	No
PDGFRA	196.188	195.627	193.789	0.00413509	-0.0136162	No
PDGFRA_ext	84.0034	85.8725	87.4423	-0.0317494	0.0261355	No
PDGFRB	103.636	101.458	130.048	0.030642	0.358158	No
PDGFRB_ext	93.0362	92.8959	96.2721	0.00217651	0.0515029	No
PDGFRL	37.958	35.5652	36.2415	0.0939396	0.0271757	No
PDIK1L	35.1165	32.1668	32.649	0.126578	0.0214664	No
PDK1	71.0409	65.9371	67.4428	0.107558	0.0325735	No
PDK2	93.8634	97.563	92.8059	-0.0557706	-0.0721164	No
PDK3	72.9001	74.9805	76.3035	-0.0405936	0.0252351	No
PDK4	90.667	84.9646	90.1441	0.093716	0.0853712	No
PDPK1	109.702	114.217	99.8495	-0.0581807	-0.193948	No
PDXK	113.308	111.683	112.224	0.0208362	0.00696796	No
PEBP1	72.6094	74.7073	74.1805	-0.0410932	-0.0102092	No
PELO	133.18	132.798	128.129	0.00414572	-0.051634	No
PFKFB3	173.744	163.577	168.789	0.0869907	0.0452508	No
PFKFB4	72.7562	73.0478	79.9274	-0.00577116	0.129848	No
PFKP	86.0792	91.9634	83.9865	-0.0953952	-0.130902	No
PFN2	59.8691	58.2559	58.3108	0.0394066	0.00135948	No
PHB2	92.6958	88.0486	90.2708	0.0742045	0.035959	No
PHF1	89.1793	91.2007	90.9193	-0.0323361	-0.00445834	No
PHF11	141.33	142.923	133.039	-0.0161774	-0.103389	No
PHF5A	109.101	109.899	114.547	-0.0105048	0.0597666	No
PHF7	101.753	101.849	101.133	-0.00136525	-0.010172	No
PHIP	144.031	142.429	137.484	0.0161289	-0.0509873	No
PHKG1	135.304	126.053	125.009	0.102173	-0.0119968	No
PHKG2	85.6312	82.8976	87.3873	0.0468061	0.0760933	No
PHLDA1	41.5653	42.6739	42.864	-0.0379762	0.00641088	No
PHLDA2	119.609	126.082	118.15	-0.0760288	-0.0937366	No
PHTF1	103.427	103.845	102.621	-0.00582881	-0.0171083	No
PI42B	111.373	107.163	108.865	0.0555823	0.0227319	No
PIAS2	92.3885	94.5008	93.413	-0.0326123	-0.0167018	No
PIDD1	99.6751	105.265	98.9235	-0.0787144	-0.0896353	No
PIK3C3	93.8522	97.6829	93.7075	-0.057715	-0.0599403	No
PIK3R1	94.3864	90.1478	98.9241	0.0662863	0.13403	No
PIM1	94.1027	93.5173	90.4148	0.00900298	-0.0486737	No
PIM2	64.7714	61.5974	61.7508	0.0724884	0.00358865	No
PIN1	120.922	118.564	117.798	0.0284072	-0.00935875	No
PIP	96.658	88.0565	95.2763	0.13446	0.113688	No
PIP4K2C	32.4737	33.5554	32.8019	-0.0472732	-0.0327657	No
PIP5K1B	24.8935	24.301	23.5766	0.034756	-0.0436598	No
PIR	88.5604	87.1995	90.8731	0.0223417	0.0595341	No
PITRM1	100.923	104.051	103.017	-0.0440404	-0.0144062	No
PITX2	61.7961	63.6299	60.964	-0.0421893	-0.0617476	No
PIWIL2	86.4026	79.5572	85.255	0.119083	0.0997924	No
PKDCC	94.9174	92.3704	93.8287	0.0392414	0.0225992	No
PKLR	97.332	96.0414	95.4227	0.0192575	-0.009324	No
PKM	32.5848	29.9193	29.3463	0.123125	-0.0278959	No
PKMYT1	126.755	128.793	128.551	-0.0230102	-0.00270572	No
PKNOX1	724.383	202.607	388.756	1.83807	0.940185	Yes
PLAC1	103.243	97.2192	95.3262	0.0867339	-0.028368	No
PLAGL2	94.706	95.5238	96.7603	-0.0124043	0.018556	No
PLD2	95.9838	97.0863	97.0881	-0.0164772	2.75928e-05	No
PLEKHA5	112.833	114.75	119.078	-0.0243122	0.0534077	No
PLK1	120.62	132.557	128.24	-0.13615	-0.0477759	No
PLK2	92.4972	93.5561	94.0225	-0.0164221	0.00717354	No
PLK4	105.734	105.409	102.876	0.00443738	-0.0350939	No
PMEL	77.2905	76.6669	78.2082	0.0116877	0.0287164	No
PMF1	103.972	103.478	110.376	0.00687852	0.0931116	No
PMVK	104.076	106.042	112.715	-0.0269972	0.0880474	No
PNPT1	90.9778	93.4115	90.3146	-0.0380851	-0.0486401	No
PO2F2	95.8568	94.0051	95.402	0.0281413	0.0212806	No
POLR2I	92.683	88.7469	94.1233	0.0626086	0.0848557	No
POMK	101.865	101.754	101.544	0.00157473	-0.00298557	No
POTEE	73.2565	71.8253	73.4921	0.0284637	0.0330971	No
POTEH	106.384	107.313	110.334	-0.0125437	0.040063	No
POU2AF1	157.57	154.86	181.198	0.0250216	0.226597	No
POU5F1	91.7056	95.6639	94.4112	-0.0609652	-0.0190171	No
PPARD	100.55	95.188	95.3948	0.0790573	0.0031315	No
PPARG	110.986	112.166	108.517	-0.0152614	-0.0477086	No
PPIC	82.2329	79.79	83.3591	0.0435072	0.063132	No
PPID	91.7771	104.863	89.3404	-0.192299	-0.231121	No
PPM1A	72.5257	78.2115	73.0787	-0.108889	-0.0979313	No
PPP1CB	98.7515	103.152	99.8493	-0.0629007	-0.0469499	No
PPP1R14A	97.7421	96.9422	96.3729	0.0118554	-0.00849675	No
PPP1R2P9	77.1861	82.0436	77.8846	-0.0880492	-0.0750516	No
PPP2CB	97.9221	93.4756	94.7101	0.0670442	0.0189279	No
PPP2R1A	82.0994	81.9715	79.9494	0.00224949	-0.0360349	No
PPP2R1B	102.409	111.098	102.991	-0.117488	-0.109311	No
PPP2R2B	100.045	94.8121	96.1427	0.0775003	0.0201071	No
PPP2R2C	84.0047	92.5255	84.5424	-0.139381	-0.130177	No
PPP2R5A	98.1948	104.303	101.583	-0.0870651	-0.0381278	No
PPP2R5C	82.0889	78.9896	84.1796	0.0555245	0.0918094	No
PPP3CA	92.583	93.7218	94.671	-0.0176374	0.0145372	No
PPP3CC	82.2446	86.1679	84.0212	-0.0672305	-0.0363978	No
PPP3R1	67.5999	71.6051	66.313	-0.0830415	-0.110771	No
PPP4C	111.692	109.167	110.955	0.0329825	0.0234331	No
PPP4R1	96.8043	90.7369	100.94	0.0933823	0.153735	No
PQBP1	70.4118	69.5297	69.0523	0.0181877	-0.00994022	No
PRAME	88.3322	90.0478	90.2611	-0.027752	0.00341358	No
PRC1	149.557	158.45	164.337	-0.0833369	0.0526293	No
PRCC	87.9262	261.532	91.7778	-1.57262	-1.51077	Yes
PRDM4	102.838	103.693	103.236	-0.0119461	-0.00638043	No
PRDX1	111.851	103.092	110.31	0.117656	0.0976417	No
PRDX6	98.2934	102.431	95.1152	-0.0594849	-0.106903	No
PRELID1	96.4097	101.086	98.0889	-0.0683311	-0.0434188	No
PRKAA1	82.1627	79.9497	82.5805	0.0393914	0.0467088	No
PRKAA2	124.888	130.709	119.759	-0.0657204	-0.126228	No
PRKACA	82.0543	83.8795	84.2994	-0.0317382	0.00720354	No
PRKACB	49.657	48.1225	47.5399	0.0452865	-0.017573	No
PRKACG	64.7963	58.683	60.2682	0.14297	0.0384552	No
PRKAG3	119.223	136.173	120.824	-0.191778	-0.172532	No
PRKAR1A	169.003	171.929	142.126	-0.0247626	-0.274639	No
PRKCB	79.8435	80.4668	79.9138	-0.0112191	-0.00994989	No
PRKCH	61.6467	59.7359	60.1298	0.0454258	0.00948197	No
PRKCI	70.2523	67.1204	71.4832	0.0657939	0.0908533	No
PRKCZ	137.8	163.357	139.616	-0.245449	-0.22656	No
PRKD2	133.092	133.945	127.068	-0.00922333	-0.0760491	No
PRKD3	51.9262	50.6229	50.3787	0.0366717	-0.0069772	No
PRKRA	145.771	154.057	146.696	-0.0797625	-0.0706343	No
PRKX	131.568	143.814	134.656	-0.128401	-0.0949249	No
PRL	85.598	82.2696	87.2411	0.057218	0.0846495	No
PRM1	94.5688	142.45	95.1835	-0.591015	-0.581667	No
PRM2	113.496	143.07	106.6	-0.33408	-0.424506	No
PRPF4	80.0989	83.9408	84.5303	-0.0675893	0.010097	No
PRPS2	87.5306	83.0176	87.9151	0.0763701	0.0826934	No
PRSS50	121.931	124.019	118.553	-0.0244916	-0.0650204	No
PRSS54	87.7596	91.0033	87.3255	-0.0523616	-0.0595157	No
PSCA	68.7523	67.5828	69.3648	0.0247526	0.0375487	No
PSG1	33.406	31.7422	31.0751	0.0737064	-0.0306412	No
PSG11	101.955	98.326	101.318	0.0522846	0.0432469	No
PSIP1	259.952	130.651	218.193	0.992524	0.739885	No
PSMA6	101.568	92.3657	99.7722	0.137021	0.11128	No
PSMB10	96.943	97.4885	94.7464	-0.00809606	-0.0411612	No
PSMB3	80.6916	75.6246	77.4251	0.0935622	0.0339454	No
PSMB8	96.3571	94.996	97.3841	0.0205251	0.0358202	No
PSMB9	94.0381	91.6106	92.7583	0.03773	0.0179619	No
PSMD4	173.503	276.21	178.068	-0.670802	-0.63334	No
PSMD9	81.0184	255.34	90.321	-1.6561	-1.49929	Yes
PSME1	148.046	108.583	273.435	0.447252	1.33241	Yes
PSME2	81.5119	86.3804	79.677	-0.0836926	-0.116541	No
PSME3	120.699	170.628	114.86	-0.499443	-0.570976	No
PTEN	114.579	113.356	114.239	0.0154874	0.011201	No
PTGDR	74.5495	72.591	73.908	0.0384081	0.025941	No
PTGER3	84.3642	87.311	86.4892	-0.0495326	-0.0136434	No
PTK2_iso1	45.1761	42.341	41.6288	0.0935017	-0.0244738	No
PTK2_iso2	95.2683	104.499	100.71	-0.133426	-0.0532862	No
PTK6	85.5064	89.1182	89.1026	-0.0596874	-0.000252479	No
PTK7_ext	68.7733	72.1083	65.8073	-0.0683163	-0.131919	No
PTK7_int	107.164	108.98	104.051	-0.0242364	-0.0667667	No
PTP4A1	59.6775	58.7419	58.251	0.0227957	-0.0121074	No
PTP4A2	90.2247	93.0309	90.5104	-0.0441877	-0.0396274	No
PTP4A3	86.7227	87.0921	88.7077	-0.00613249	0.0265172	No
PTPA	104.649	103.765	112.671	0.0122263	0.118792	No
PTPN1	108.605	93.2904	138.298	0.219295	0.567984	No
PTPN11	113.221	112.479	109.965	0.00947857	-0.0326157	No
PTPN2	61.2123	62.7581	60.2393	-0.03598	-0.0590983	No
PTPN20	124.833	256.861	198.008	-1.04099	-0.37543	Yes
PTPN22	103.666	113.007	106.695	-0.124468	-0.0829254	No
PTPN4	125.123	125.688	128.012	-0.00650238	0.0264293	No
PTPN6	137.549	160.872	146.879	-0.22596	-0.131281	No
PTRH1	129.205	132.679	132.942	-0.0382776	0.00285494	No
PTTG1IP	49.0261	45.7839	48.1102	0.0987107	0.0715029	No
PXK	115.847	118.988	117.584	-0.0385928	-0.017119	No
PXN	30.6966	32.7028	31.5328	-0.0913363	-0.0525623	No
PYCR1	169.202	174.503	157.541	-0.0445012	-0.147519	No
PYGB	100.523	101.221	98.2724	-0.00997977	-0.0426543	No
PYGO2	252.41	95.1745	134.825	1.40712	0.502442	Yes
RAB38	99.4284	99.5567	100.367	-0.00186108	0.0116938	No
RABEP1	116.428	145.083	140.038	-0.31744	-0.0510626	No
RABL6	52.5322	51.5273	74.011	0.0278643	0.522402	No
RAC1	83.4793	84.9795	81.2732	-0.0256979	-0.0643353	No
RAC2	79.5514	76.1	78.6544	0.0639901	0.0476295	No
RAD21	104.969	108.352	104.729	-0.0457653	-0.0490623	No
RAD23A	67.8975	66.3713	66.2766	0.032799	-0.00206095	No
RAD23B	88.0931	103.953	95.6074	-0.238824	-0.120732	No
RAD51	107.857	111.766	109.444	-0.0513675	-0.0302861	No
RAD51B	131.628	130.266	133.622	0.0150116	0.0367006	No
RAD51D	96.6123	95.6733	93.857	0.0140907	-0.0276516	No
RAF1	149	145.152	141.096	0.0377444	-0.0408882	No
RAG1	108.748	109.059	107.4	-0.00412128	-0.0221187	No
RALBP1	123.027	140.67	118.679	-0.193343	-0.245257	No
RAN	139.678	145.371	202.478	-0.0576379	0.478026	No
RAP1GDS1	104.704	103.452	101.114	0.0173544	-0.0329677	No
RAPGEF4	99.4241	92.8929	93.0742	0.0980271	0.0028122	No
RARA	127.767	127.44	124.988	0.00370471	-0.0280291	No
RARB	102.77	102.952	101.222	-0.00254644	-0.0244498	No
RB1	101.492	95.7676	99.8588	0.0837606	0.0603521	No
RBKS	112.484	101.394	106.434	0.149747	0.0699896	No
RBM28	109.893	115.463	110.881	-0.0713273	-0.0584215	No
RBM46	97.1186	98.3689	88.5584	-0.0184544	-0.151573	No
RBM6	102.995	102.684	107.111	0.00436218	0.0608892	No
RBM7	102.818	106.969	103.668	-0.0571004	-0.0452197	No
RBMS1	121.255	113.909	128.371	0.0901557	0.172429	No
RBPJ	1946.17	2410.1	2793.75	-0.308455	0.213112	No
RCAN1	117.846	127.24	116.456	-0.110656	-0.127776	No
RCC2	81.7365	79.6974	82.2534	0.0364478	0.0455436	No
REG3A	91.9593	89.055	94.1916	0.0462995	0.0809024	No
RERG	95.5306	94.0874	95.8372	0.0219619	0.0265845	No
RET	104.713	100.89	103.776	0.053661	0.0406871	No
RET_ext	100.217	98.1201	100.265	0.0305085	0.031192	No
RET_int	87.7327	92.6529	91.6912	-0.0787223	-0.0150536	No
REXO4	95.9771	95.6762	98.4584	0.00452979	0.041354	No
RFK	88.7793	95.0721	92.2391	-0.0987988	-0.0436436	No
RFX3	114.975	115.743	120.1	-0.00961482	0.05331	No
RGS5	45.8958	37.7998	37.1199	0.279985	-0.0261843	No
RHOA	96.6916	96.524	96.5208	0.00250373	-4.82881e-05	No
RHOB	96.3236	91.7453	93.8417	0.0702554	0.032595	No
RHOH	101.153	100.15	100.81	0.0143907	0.00949034	No
RHOT2	65.3783	66.6337	66.3694	-0.0274394	-0.00573272	No
RHOXF2	78.7897	79.9996	75.694	-0.0219859	-0.0798127	No
RIDA	109.575	104.993	108.404	0.061623	0.0461308	No
RING1	93.0193	89.7882	92.2741	0.0510047	0.0393999	No
RIOK2	114.19	122.737	118.251	-0.104131	-0.0537159	No
RIOK3	74.2453	70.0439	69.2944	0.0840394	-0.0155219	No
RIPK1	121.294	119.7	119.646	0.0190791	-0.000650083	No
RIPK2	99.3299	103.845	123.506	-0.0641344	0.250146	No
RIPK3	221.358	215.667	216.846	0.0375742	0.00786721	No
RNASEL	92.4605	100.956	100.697	-0.126819	-0.00370072	No
RNF38	93.7216	97.8343	94.0956	-0.0619595	-0.0562136	No
RNF40	161.82	152.895	156.739	0.0818474	0.0358219	No
RNF6	94.3573	96.2905	97.202	-0.0292595	0.0135924	No
RNF7	100.849	98.4552	101.009	0.0346549	0.0369496	No
RNGTT	96.096	96.5319	94.792	-0.00652942	-0.0262416	No
ROPN1	62.4379	58.3644	59.1318	0.0973346	0.0188468	No
RORC	102.828	98.8159	104.29	0.0574157	0.0777819	No
RPA2	288.643	239.06	257.425	0.271913	0.106779	No
RPL10	84.9025	88.4233	86.1999	-0.0586192	-0.0367391	No
RPL10A	91.6434	91.148	91.7449	0.0078203	0.00941609	No
RPL11	66.211	64.5011	64.1277	0.0377463	-0.00837677	No
RPL13A	87.1595	86.3553	87.4967	0.0133731	0.0189438	No
RPL15	102.073	105.963	106.186	-0.0539626	0.00303369	No
RPL17	95.8155	96.5221	96.1112	-0.0106003	-0.00615519	No
RPL18	82.5933	84.5934	84.9294	-0.0345207	0.00571827	No
RPL18A	84.9087	87.5541	86.8653	-0.044263	-0.011395	No
RPL22	96.8228	98.623	98.8672	-0.0265778	0.00356832	No
RPL27A	77.0862	79.1189	81.4952	-0.037551	0.0426916	No
RPL30	257.792	115.156	147.761	1.16262	0.359683	Yes
RPL31	55.8533	58.7373	57.4257	-0.0726344	-0.032581	No
RPL32	78.1906	80.5639	80.2828	-0.0431379	-0.00504203	No
RPL34	115.978	119.407	116.967	-0.0420345	-0.0297918	No
RPL37A	103.872	103.975	104.33	-0.00143187	0.00490562	No
RPL5	77.7174	80.7546	80.2461	-0.055307	-0.0091137	No
RPL7A	80.1614	80.1229	81.9709	0.000693832	0.0328973	No
RPLP1	111.851	104.682	110.529	0.0955656	0.0784135	No
RPS15A	88.3651	86.1444	88.8837	0.0367193	0.045161	No
RPS2	85.8561	88.9282	88.7105	-0.050721	-0.00353747	No
RPS27A	108.751	115.759	110.78	-0.0900928	-0.0634301	No
RPS6KA1	114.015	124.598	112.31	-0.128054	-0.149788	No
RPS6KA2	70.446	69.6954	71.058	0.0154546	0.0279347	No
RPS6KA3	75.4843	82.1103	81.7928	-0.121386	-0.00558877	No
RPS6KA4	54.3156	55.3946	52.93	-0.0283778	-0.0656572	No
RPS6KA5	98.7535	100.186	100.795	-0.0207706	0.00875418	No
RPS6KA6	107.966	114.768	111.252	-0.0881457	-0.0448873	No
RPS6KB1	94.1363	107.811	91.7413	-0.195681	-0.232861	No
RPS6KB2	114.275	132.749	135.458	-0.216185	0.0291464	No
RPS6KL1	85.2915	86.0951	87.0529	-0.0135306	0.0159611	No
RPS7	106.573	113.864	105.602	-0.0954713	-0.108673	No
RRAGC	148.797	124.664	124.848	0.2553	0.00212777	No
RRAS	105.229	106.518	105.109	-0.0175717	-0.0192071	No
RRAS2	84.0008	88.2397	85.1627	-0.0710253	-0.0512058	No
RTFDC1	119.675	110.704	116.879	0.112411	0.0783071	No
RUFY1	157.213	146.265	145.227	0.104138	-0.0102695	No
RUNX1T1	161.277	142.345	137.825	0.18015	-0.0465573	No
RUVBL1	100.369	103.6	99.4514	-0.0457131	-0.0589597	No
RXRB	107.814	109.472	112.646	-0.0220063	0.0412421	No
S100A6	103.134	105.641	103.881	-0.03464	-0.0242395	No
S100A7	98.4681	93.9338	96.9516	0.0680123	0.0456201	No
S100A8	97.0159	93.4421	95.9838	0.0541497	0.0387182	No
S100A9	91.064	89.6528	88.2213	0.0225335	-0.0232203	No
S100P	103.293	96.2423	100.725	0.101995	0.0656814	No
SAGE1	83.546	81.1835	83.0996	0.0413847	0.0336559	No
SART3	186.509	187.797	182.274	-0.00992741	-0.0430668	No
SAV1	128.047	123.066	122.459	0.0572401	-0.00713402	No
SBDS	106.158	108.175	105.079	-0.0271621	-0.0418973	No
SCAND1	103.291	92.8534	121.771	0.153684	0.391142	No
SCEL	37.3787	37.2015	36.8396	0.00685558	-0.0141021	No
SCFD1	96.3482	89.6921	93.628	0.103277	0.0619596	No
SCGB1D2	94.3418	87.825	94.282	0.103267	0.102352	No
SCMH1	85.5336	84.3377	80.7937	0.0203132	-0.0619347	No
SCP2	101.939	101.226	103.658	0.0101143	0.0342435	No
SCYL3	93.952	86.9426	95.4543	0.11186	0.134747	No
SDCCAG3	86.3445	84.9572	86.164	0.0233676	0.0203486	No
SDCCAG8	302.969	140.187	137.832	1.11181	-0.0244442	Yes
SDHB	110.672	108.975	108.871	0.0222878	-0.0013729	No
SDHC	66.8322	67.815	67.7493	-0.0210624	-0.00139871	No
SEC14L2	134.534	110.353	114.479	0.285836	0.0529542	No
SECISBP2	109.746	112.4	107.662	-0.034476	-0.0621432	No
SEMG1	96.9501	106.828	78.382	-0.139971	-0.446692	No
X4.Sep	132.39	134.439	141.514	-0.0221539	0.0739985	No
X5.Sep	97.8745	94.2227	100.464	0.0548579	0.092526	No
X6.Sep	97.3367	101.772	97.9112	-0.0642834	-0.0557937	No
X9.Sep	123.136	125.056	123.182	-0.0223169	-0.0217843	No
SERPINB5	73.5653	71.4165	75.7182	0.0427674	0.0843831	No
SERPINE2	83.0349	84.781	82.5374	-0.030023	-0.0386935	No
SERPINF2	111.041	106.958	109.904	0.054054	0.0392053	No
SET	116.869	117.799	112.712	-0.0114445	-0.0636889	No
SFN	88.7914	83.4815	87.712	0.0889623	0.0713178	No
SGK1	47.8528	45.5888	45.3803	0.0699247	-0.00661135	No
SGK2	94.3096	92.4456	94.3711	0.0288007	0.0297404	No
SGK3	77.9738	74.5943	76.0783	0.0639234	0.0284198	No
SGO1	40.4466	38.9527	40.3362	0.0542982	0.0503519	No
SGSM3	144.549	147.269	154.039	-0.0268985	0.0648415	No
SH2B1	98.5905	100.096	94.3835	-0.0218671	-0.0847821	No
SH2D1A	59.661	58.5569	58.8007	0.0269506	0.00599626	No
SH3BGRL3	52.6371	51.1339	51.1538	0.0418001	0.000559998	No
SH3GL1	366.791	230.933	231.332	0.667486	0.00249222	No
SH3GLB1	98.8113	101.509	100.801	-0.0388563	-0.010088	No
SHPK	41.151	42.1357	40.6978	-0.0341157	-0.0500926	No
SIAH1	85.0192	80.704	84.0251	0.0751484	0.0581805	No
SIK2	123.369	133.137	124.613	-0.109935	-0.0954527	No
SIVA1	114.186	121.959	116.886	-0.0950154	-0.0612941	No
SIX1	83.6105	83.6353	83.8809	-0.000429422	0.00422943	No
SKAP1	157.329	125.169	121.455	0.32991	-0.043458	No
SLA	29.3035	27.2088	27.1308	0.106999	-0.00414196	No
SLA2	106.16	107.825	105.351	-0.0224503	-0.0334904	No
SLC25A6	73.9272	74.2159	74.7398	-0.0056225	0.0101487	No
SLCO6A1	88.9794	85.4713	87.3165	0.0580312	0.0308145	No
SMAD2	113.945	121.704	137.721	-0.0950382	0.178371	No
SMAD4	145.369	174.466	132.861	-0.263225	-0.393028	No
SMAD5	81.7114	89.26	82.2217	-0.127477	-0.118495	No
SMAD9	79.8941	81.5097	80.6897	-0.0288836	-0.0145878	No
SMARCD1	49.2414	45.5801	48.3599	0.111467	0.0854085	No
SMN2	108.461	115.715	107.377	-0.0933929	-0.107889	No
SNCA	78.7386	79.5359	77.2816	-0.014535	-0.0414815	No
SNX6	93.9861	95.7051	96.1434	-0.0261491	0.00659179	No
SOCS2	93.7868	92.4886	93.2362	0.0201088	0.0116139	No
SOCS3	96.4383	96.5595	94.7491	-0.00181229	-0.0273069	No
SOCS5	84.981	91.7501	85.3146	-0.110569	-0.104917	No
SOCS6	98.9217	102.016	99.0727	-0.0444311	-0.042231	No
SOD1	100.919	105.639	97.3715	-0.0659413	-0.117567	No
SOD2	109.863	106.111	108.127	0.0501227	0.0271469	No
SORD	69.7392	60.6029	65.3382	0.202582	0.108539	No
SOX10	126.449	131.375	126.821	-0.0551379	-0.0508968	No
SOX15	132.011	129.216	123.65	0.0308751	-0.0635222	No
SOX2	98.6665	98.196	105.462	0.00689579	0.102984	No
SP1	91.3262	90.6361	91.5231	0.010943	0.0140502	No
SP110	124.548	125.94	123.612	-0.0160255	-0.0269101	No
SP2	80.0962	80.9522	78.8725	-0.0153363	-0.0375478	No
SPA17	104.988	166.392	112.094	-0.664359	-0.569883	No
SPACA3	271.866	252.502	293.951	0.106601	0.21928	No
SPAG4	63.0646	67.2914	58.5111	-0.0935924	-0.201713	No
SPAG9	77.0939	73.4796	78.1124	0.0692724	0.0882073	No
SPANXN1	127.207	115.158	118.047	0.143563	0.0357435	No
SPANXN2	274.065	225.578	222.462	0.280894	-0.0200707	No
SPANXN4	124.335	214.742	157.245	-0.788371	-0.449589	No
SPARC	105.454	104.895	104.883	0.00766115	-0.000161964	No
SPARCL1	75.3335	70.7938	71.8418	0.0896678	0.0211994	No
SPATA19	236.937	224.336	247.827	0.0788428	0.143674	No
SPATA25	50.6821	48.1122	48.9498	0.0750747	0.0249026	No
SPDEF	116.692	120.112	131.369	-0.04168	0.129246	No
SPEG	81.0583	82.9631	80.741	-0.0335095	-0.0391684	No
SPG20	104.323	111.703	99.7049	-0.0986158	-0.163936	No
SPIB	87.4082	84.6681	89.0494	0.0459516	0.0727886	No
SPIC	105.644	105.406	106.197	0.00325238	0.0107786	No
SPO11	86.4311	85.9031	84.2683	0.00884117	-0.0277199	No
SQSTM1	111.092	106.326	108.905	0.0632633	0.0345769	No
SRM	113.976	120.224	155.673	-0.0769902	0.372802	No
SRP19	127.775	130.08	129.395	-0.0258004	-0.00762359	No
SRPK1	71.3689	68.4404	69.3862	0.0604465	0.0197991	No
SRPK2	56.7247	55.5011	55.9801	0.0314597	0.0123981	No
SRPX2	59.8821	54.393	56.8789	0.138704	0.0644718	No
SRSF5	115.318	123.539	116.1	-0.0993512	-0.0896058	No
SS18L1	51.3445	50.3605	52.7947	0.0279182	0.0681016	No
SSB	93.8132	102.978	160.508	-0.134467	0.640311	No
SSBP4	121.392	121.309	136.524	0.000994501	0.170474	No
SSNA1	193.755	150.471	166.539	0.364752	0.14638	No
SSX1	120.248	111.873	115.905	0.104146	0.0510729	No
SSX2	124.111	118.843	118.171	0.0625707	-0.00818288	No
SSX2b	119.649	128.595	122.402	-0.104027	-0.0712158	No
SSX3	123.411	127.081	123.63	-0.0422726	-0.0397173	No
SSX4	102.853	103.046	99.3389	-0.00270722	-0.0528588	No
SSX4B	70.1308	69.9817	72.1759	0.00307076	0.0445389	No
SSX5	71.8715	76.3371	74.3833	-0.0869646	-0.0374043	No
SSX7	111.196	111.014	111.158	0.00237292	0.00187809	No
STAM	94.0505	95.1253	104.883	-0.0163935	0.140887	No
STAM2	146.595	214.922	187.127	-0.551975	-0.199789	No
STAP1	101.495	113.536	106.12	-0.16174	-0.0974551	No
STARD7	121.839	118.337	117.891	0.0420694	-0.00545336	No
STAT1	108.902	107.291	111.274	0.0215107	0.0525926	No
STAT3	110.63	113.544	108.762	-0.0375154	-0.0620767	No
STAT4	164.272	136.914	137.188	0.262812	0.00288245	No
STAT5A	121.098	120.545	119.279	0.006606	-0.0152302	No
STAU1	104.53	107.874	110.769	-0.0454287	0.0382022	No
STIP1	225.96	471.424	245.273	-1.06096	-0.942635	Yes
STK10	109.868	114.114	110.97	-0.0547042	-0.0403095	No
STK11	109.595	108.359	112.822	0.0163606	0.0582212	No
STK16	93.7085	88.5856	93.2183	0.0811089	0.0735413	No
STK17B	114.043	118.627	112.678	-0.0568546	-0.0742201	No
STK24	102.63	104.545	107.703	-0.0266693	0.0429392	No
STK25	109.354	178.563	102.185	-0.707427	-0.805249	No
STK26	135.406	130.536	122.609	0.052852	-0.0903796	No
STK3	54.3328	51.3655	52.9501	0.0810219	0.0438333	No
STK32A	95.702	96.2499	96.492	-0.00823578	0.00362481	No
STK32B	97.1824	81.4434	79.717	0.254897	-0.0309118	No
STK32C	109.639	108.522	114.867	0.0147751	0.0819876	No
STK33	122.422	110.793	207.798	0.144001	0.907315	No
STK38	86.4253	85.5414	85.912	0.0148319	0.00623721	No
STK38L	76.8068	73.2817	74.4195	0.0677813	0.0222284	No
STK4	70.6334	73.3291	70.1431	-0.0540341	-0.0640848	No
STKLD1	93.5108	91.5437	92.3769	0.0306721	0.0130713	No
STMN1	78.2536	77.7975	79.5619	0.00843226	0.0323537	No
STRADA	75.188	70.3097	72.5606	0.0967793	0.0454619	No
STRADB	106.761	111.013	109.105	-0.0563361	-0.0250085	No
STUB1	54.9308	50.8311	50.9561	0.111903	0.00354298	No
STYX	117.026	102.12	104.112	0.196557	0.027864	No
STYXL1	41.3882	39.9358	40.9702	0.0515356	0.0368903	No
SUB1	131.586	130.123	136.499	0.0161291	0.0690166	No
SUCLA2	94.2743	93.4647	95.9376	0.0124418	0.0376741	No
SUFU	75.4863	76.2729	74.2183	-0.0149549	-0.0393957	No
SUMO2	75.5383	75.4779	76.5767	0.00115514	0.0208525	No
SUPT20H	108.833	111.009	108.218	-0.0285517	-0.0367296	No
SUPT4H1	107.315	111.293	111.273	-0.0525	-0.000252474	No
SYCE1	69.999	71.7511	71.2345	-0.0356686	-0.0104259	No
SYCP1	86.0346	83.8274	85.599	0.0374964	0.0301726	No
SYK	79.8946	79.5106	81.3835	0.00695032	0.0335881	No
TACC1	518.122	639.437	359.321	-0.303509	-0.831528	No
TACSTD2	80.3702	81.3649	80.611	-0.0177466	-0.0134295	No
TADA2A	94.7683	93.4802	93.4729	0.019743	-0.00011347	No
TADA3	124.532	130.01	120.544	-0.0620994	-0.10906	No
TAF5L	97.096	88.8591	94.3615	0.127893	0.0866786	No
TAF6L	102.95	107.387	106.221	-0.0608818	-0.0157581	No
TAF7L	127.347	100.153	131.87	0.346563	0.396922	No
TAF9	122.42	109.946	107.741	0.155037	-0.0292295	No
TAGLN	82.4423	81.0298	83.405	0.0249311	0.0416804	No
TAOK3	88.3912	94.7466	89.533	-0.10017	-0.0816542	No
TARDBP	100.566	102.473	103.578	-0.0271117	0.0154724	No
TBC1D2	125.46	119.555	119.913	0.0695631	0.00432417	No
TBC1D5	103.083	104.004	109.46	-0.01284	0.0737553	No
TBCB	341.254	198.778	187.512	0.77969	-0.0841722	No
TBK1	79.2632	74.8256	78.32	0.0831188	0.0658491	No
TBL1X	117.105	111.675	133.025	0.0684918	0.252392	No
TBPL1	98.4454	99.3895	102.77	-0.0137698	0.0482612	No
TBX5	94.88	87.8103	93.448	0.111715	0.0897745	No
TBX6	97.3027	102.144	98.4215	-0.0700531	-0.0535594	No
TCEA2	110.811	120.093	110.701	-0.11604	-0.117474	No
TCEAL1	72.1807	71.3591	102.423	0.0165143	0.521362	No
TCF12	107.424	113.802	104.913	-0.0832086	-0.117333	No
TCF21	93.4169	92.5232	95.8168	0.0138684	0.0504632	No
TCF4	127.529	144.384	126.81	-0.179088	-0.187243	No
TCL1A	132.89	128.384	129.366	0.0497716	0.0109943	No
TDP2	73.0212	73.9642	73.9849	-0.0185116	0.00040336	No
TDRD1	94.731	98.8104	97.0662	-0.0608271	-0.0256944	No
TDRD3	88.1867	94.2566	90.4498	-0.0960326	-0.0594769	No
TDRKH	89.5619	82.4716	86.6912	0.118987	0.0719883	No
TEAD2	77.3787	77.3428	79.8168	0.00066965	0.045426	No
TEAD3	104.311	106.568	105.525	-0.0308903	-0.0142011	No
TEK	87.2758	84.1927	84.8875	0.0518872	0.0118576	No
TERT	101.379	106.317	111.234	-0.0686159	0.0652195	No
TEX101	102.873	89.0653	96.5538	0.207933	0.116469	No
TEX14	96.9476	100.425	97.2594	-0.0508402	-0.0462084	No
TFAP4	88.6257	88.189	89.9896	0.00712543	0.0291596	No
TFCP2	101.361	100.477	98.5286	0.0126335	-0.0282534	No
TFCP2L1	95.9478	101.982	95.8679	-0.0879863	-0.0891882	No
TFDP1	56.1228	56.3256	56.7617	-0.00520339	0.0111254	No
TFDP2	120.212	120.424	119.121	-0.00253379	-0.0156863	No
TFDP3	98.2519	93.3062	94.5272	0.0745111	0.0187561	No
TFE3	106.712	110.7	107.005	-0.0529385	-0.048987	No
TFEB	105.181	104.084	104.664	0.0151355	0.00802176	No
TFEC	79.7056	78.5914	81.8871	0.0203108	0.0592658	No
TFG	137.439	129.09	149.83	0.09041	0.21495	No
TFPT	80.9161	83.5978	76.5545	-0.0470368	-0.126976	No
TFRC	114.327	115.981	113.662	-0.020724	-0.0291461	No
TGFBR2	26.6024	24.124	23.9212	0.141087	-0.0121826	No
TGIF1	65.3715	65.1823	65.2518	0.00418153	0.00153755	No
TGIF2	95.4346	101.32	100.34	-0.0863326	-0.014016	No
THEG	146.784	122.67	146.554	0.258917	0.25665	No
THRA	124.846	128.101	138.146	-0.0371304	0.108918	No
THRB	116.663	118.531	118.667	-0.0229086	0.00165609	No
THUMPD1	85.8873	88.2075	85.7578	-0.0384573	-0.0406336	No
TIE1_ext	104.744	102.743	105.749	0.027836	0.0416071	No
TIE1_int	93.9459	93.9411	95.9077	7.41596e-05	0.0298907	No
TIMP3	104.658	104.509	103.107	0.00206354	-0.0194794	No
TIRAP	6.85977	7.74186	5.8385	-0.17452	-0.407084	No
TK1	152.698	135.911	137.932	0.168015	0.0212954	No
TKT	56.1782	52.2394	56.7292	0.104872	0.118951	No
TLK1	121.415	110.301	127.419	0.138509	0.208139	No
TLK2	96.8741	98.7834	96.4096	-0.0281583	-0.0350921	No
TLX2	91.8701	95.4862	94.9929	-0.0556975	-0.00747297	No
TMEFF1	68.6526	64.8604	67.4278	0.0819758	0.0560061	No
TMEFF2	115.267	120.838	113.596	-0.0681014	-0.0891566	No
TMEM108	47.0846	46.7645	47.2813	0.00984062	0.0158546	No
TNFAIP6	86.1127	84.1465	84.886	0.0333225	0.0126222	No
TNFAIP8	110.677	115.328	105.798	-0.05939	-0.124433	No
TNFRSF11B	51.1391	50.8183	50.8871	0.00908027	0.00195344	No
TNIP1	59.667	58.052	56.8329	0.039586	-0.0306194	No
TNK2	74.8266	77.2888	75.9058	-0.0467079	-0.026049	No
TOLLIP	100.136	100.511	99.9814	-0.00538616	-0.00761685	No
TOM1	146.339	191.607	133.391	-0.388835	-0.522488	No
TP53	152.746	118.737	187.504	0.36336	0.659144	No
TP53RK	41.7775	37.8393	38.5646	0.142839	0.0273901	No
TP63	120.688	106.661	166.552	0.17825	0.642944	No
TP73	42.1619	42.6135	41.9926	-0.0153681	-0.0211721	No
TPBG	196.909	202.509	197.636	-0.0404586	-0.0351388	No
TPI1	281.863	116.458	117.453	1.27518	0.0122643	Yes
TPM1	489.008	359.696	716.517	0.443082	0.994224	No
TPM3	217.298	180.571	170.599	0.267108	-0.0819584	No
TPM4	200.97	118.758	121.312	0.758957	0.0306988	No
TPTE	58.7722	55.4597	57.4195	0.0836933	0.0501005	No
TRAF1	101.041	95.4998	100.502	0.0813689	0.0736492	No
TRAF2	156.851	305.157	143.667	-0.960152	-1.08682	Yes
TRAF3IP1	128.491	134.648	147.498	-0.0675284	0.131501	No
TRAF4	95.2009	96.0812	94.1386	-0.0132785	-0.0294669	No
TRAF5	83.006	89.3896	83.4221	-0.106892	-0.0996783	No
TRAF6	105.344	101.733	103.462	0.0503268	0.0243141	No
TRAIP	80.2528	81.4979	80.9951	-0.0222101	-0.0089284	No
TRIB2	171.561	150.645	154.083	0.187574	0.0325579	No
TRIB3	94.8622	93.3605	99.7799	0.0230217	0.0959374	No
TRIM32	89.2318	90.9888	92.8261	-0.0281305	0.0288425	No
TRIM37	101.606	101.443	102.612	0.00231427	0.0165266	No
TRIP11	80.805	82.4231	82.9987	-0.0286052	0.0100398	No
TRMT10C	69.6554	72.0245	70.2942	-0.0482532	-0.0350823	No
TROVE2	96.8724	93.9662	106.205	0.043944	0.176634	No
TSC22D1	110.548	100.205	104.673	0.14172	0.0629419	No
TSC22D4	100.789	101.735	100.945	-0.0134827	-0.0112513	No
TSG101	82.7544	79.5046	85.07	0.0577971	0.0976116	No
TSGA10	208.802	166.287	159.553	0.328463	-0.0596345	No
TSPY1	148.696	123.93	123.548	0.262834	-0.0044588	No
TSPY2	48.5757	38.9181	39.3583	0.319793	0.0162256	No
TSPY3	256.41	131.031	122.681	0.968548	-0.0949942	No
TSSK1B	87.9599	84.0259	86.2156	0.0660111	0.0371144	No
TSSK2	63.4233	60.2198	61.5539	0.0747736	0.0316124	No
TSSK3	114.933	114.505	112.483	0.00538218	-0.0257038	No
TSSK6	222.598	216.779	228.962	0.0382196	0.0788859	No
TTBK2	111.747	121.989	113.492	-0.126515	-0.104157	No
TTF2	99.8412	102.398	102.262	-0.0364749	-0.00191513	No
TTK	78.6883	79.4327	82.5848	-0.0135838	0.0561429	No
TUBA4A	62.9641	59.5612	62.588	0.0801571	0.0715139	No
TUBB	55.203	52.734	53.2179	0.0660152	0.0131784	No
TUBGCP3	81.8546	79.3363	80.1391	0.0450823	0.0145253	No
TULP2	89.9102	93.3141	90.9128	-0.0536106	-0.0376116	No
TWF1	90.0572	80.422	253.526	0.163251	1.65647	Yes
TWF2	106.291	106.143	105.877	0.0020042	-0.00362868	No
TWIST2	101.398	105.497	104.712	-0.0571625	-0.0107708	No
TXN2	129.945	131.641	187.788	-0.0187141	0.512498	No
TXNRD1	130.305	135.815	127.16	-0.0597416	-0.0949903	No
TYMS	18.4548	17.2544	17.7785	0.0970323	0.043175	No
TYRO3	88.152	86.5893	86.0262	0.025804	-0.00941271	No
TYRO3_int	101.154	106.538	106.309	-0.0748129	-0.00310028	No
TYRP1	73.9701	73.7292	73.6996	0.0047072	-0.000578515	No
UBA1	109.501	109.789	110.966	-0.00378218	0.0153867	No
UBA3	74.5649	72.532	75.0263	0.0398788	0.0487795	No
UBE2I	64.927	68.7437	68.257	-0.0824091	-0.0102521	No
UBE2Q1	86.4534	99.0166	89.3316	-0.195748	-0.148501	No
UBE2V1	30.9044	28.461	29.5847	0.118824	0.0558612	No
UBP1	96.1613	98.7997	95.7574	-0.0390502	-0.045122	No
UCHL3	86.8846	82.1551	88.1599	0.080751	0.101774	No
UCKL1	163.582	104.385	103.998	0.648098	-0.00535782	No
UHMK1	98.6859	91.205	97.9693	0.113732	0.103218	No
ULK2	117.067	118.585	115.299	-0.0185863	-0.0405411	No
ULK4	100.605	101.161	101.982	-0.00795424	0.011654	No
UQCRC1	110.22	105.812	109.677	0.058896	0.051763	No
USF1	94.8125	96.7616	87.6162	-0.029357	-0.143236	No
USF2	76.1901	75.721	74.7269	0.00890985	-0.0190657	No
USH1C	55.3064	52.3401	52.2027	0.0795302	-0.00379126	No
USP10	152.981	135.381	160.749	0.176322	0.247788	No
UTP14A	113.389	120.533	119.503	-0.0881445	-0.0123777	No
UXT	113.548	107.172	109.82	0.0833717	0.0352032	No
VAV1	100.279	103.713	97.7027	-0.0485792	-0.0861246	No
VAX2	86.4222	92.7179	89.7691	-0.101446	-0.0466296	No
VCL	85.6967	85.2825	85.7235	0.00698966	0.00744208	No
VDR	120.021	122.932	125.634	-0.0345804	0.0313607	No
VEGFB	162.847	406.376	197.698	-1.3193	-1.03952	Yes
VEGFD	101.885	98.8902	104.953	0.0430434	0.0858487	No
VGLL1	103.306	104.308	109.366	-0.0139289	0.0683107	No
VHL	137.387	145.805	135.781	-0.0857951	-0.102758	No
VIM	253.076	200.399	214.515	0.336695	0.0982011	No
VPS45	78.0702	78.8947	78.2325	-0.0151554	-0.0121595	No
VPS4A	110.147	105.606	112.508	0.0607393	0.0913442	No
VPS54	98.9726	103.672	101.066	-0.066931	-0.0367281	No
VPS72	103.858	114.094	111.868	-0.135607	-0.0284267	No
VRK3	85.2728	81.4951	87.0774	0.0653724	0.0955851	No
WAS	109.378	115.423	111.834	-0.077605	-0.0455675	No
WDR45B	86.7922	86.4263	86.9099	0.00609557	0.00804946	No
WDR46	80.705	82.8616	83.1956	-0.0380472	0.00580298	No
WISP3	46.2365	45.0624	45.5287	0.0371073	0.0148537	No
WT1	119.012	120.76	115.472	-0.0210281	-0.0645984	No
WWOX	74.7466	74.8607	74.608	-0.00220173	-0.00487912	No
WWTR1	116.029	132.536	128.053	-0.191902	-0.0496446	No
XAGE1A	160.747	145.738	153.14	0.141416	0.0714706	No
XAGE2	74.5348	71.6454	85.3045	0.05704	0.251748	No
XAGE4	176.265	147.445	155.046	0.257566	0.0725174	No
XBP1	90.7749	90.1706	91.864	0.00963592	0.0268421	No
XIAP	123.502	115.11	134.179	0.101524	0.221145	No
XYLB	82.1833	82.4969	82.0708	-0.00549483	-0.00747146	No
YARS	109.221	131.839	115.571	-0.271522	-0.189999	No
YEATS4	95.4694	91.8038	99.1434	0.0564838	0.110963	No
YTHDF2	137.998	147.607	140.837	-0.097116	-0.067736	No
YWHAE	135.909	95.7706	106.875	0.504982	0.158265	No
YWHAG	125.784	122.534	115.225	0.0377699	-0.0887343	No
ZAP70	93.6014	92.5478	94.9792	0.0163315	0.0374127	No
ZBTB16	38.6063	37.8743	37.1323	0.0276182	-0.0285428	No
ZBTB25	133.967	124.614	131.386	0.104421	0.0763477	No
ZBTB32	98.6683	94.426	90.8891	0.0634031	-0.0550766	No
ZBTB7B	112.76	114.287	110.684	-0.0194084	-0.0462063	No
ZC4H2	157.395	261.802	364.516	-0.734085	0.477506	No
ZFP36L1	104.785	107.471	107.162	-0.036515	-0.00415195	No
ZHX2	226.846	153.081	179.22	0.567419	0.227435	No
ZKSCAN1	88.8747	89.494	87.8063	-0.0100173	-0.0274662	No
ZKSCAN3	111.881	109.712	110.531	0.028241	0.0107324	No
ZKSCAN4	54.9894	55.2632	60.7409	-0.00716508	0.136349	No
ZKSCAN5	107.565	114.537	109.311	-0.0906034	-0.0673748	No
ZMAT2	76.5624	90.1899	99.7226	-0.236331	0.144955	No
ZMAT3	92.5863	96.2765	91.6766	-0.0563855	-0.0706312	No
ZMYM2	73.833	71.8896	71.1081	0.038482	-0.0157693	No
ZMYND11	95.6038	95.892	94.4175	-0.00434227	-0.0223555	No
ZMYND8	70.0925	78.0468	73.1093	-0.155078	-0.0942837	No
ZNF136	93.5516	88.798	94.2193	0.0752348	0.0854945	No
ZNF165	80.7803	85.6979	83.223	-0.0852566	-0.0422787	No
ZNF169	99.7776	102.695	99.2745	-0.0415714	-0.0488643	No
ZNF174	102.951	117.142	107.36	-0.186311	-0.125809	No
ZNF19	101.142	104.419	99.6025	-0.0460032	-0.0681313	No
ZNF202	113.771	117.809	113.064	-0.0503154	-0.0593	No
ZNF207	127.901	123.237	129.704	0.0535983	0.0737943	No
ZNF256	96.7289	99.2002	95.9599	-0.036396	-0.0479106	No
ZNF274	81.6154	78.6605	80.4577	0.053203	0.0325905	No
ZNF276	148.877	164.708	135.756	-0.145788	-0.278893	No
ZNF277	107.406	109.66	108.662	-0.0299636	-0.0131923	No
ZNF282	80.7174	73.2432	80.2305	0.140185	0.131457	No
ZNF3	106.979	111.009	107.326	-0.0533499	-0.0486747	No
ZNF323	111.086	110.998	110.295	0.00113672	-0.00917046	No
ZNF331	48.231	49.1385	47.9268	-0.0268924	-0.0360194	No
ZNF346	113.584	114.791	113.964	-0.0152453	-0.0104279	No
ZNF35	87.8998	88.4114	89.5096	-0.00837209	0.0178108	No
ZNF354A	131.403	138.722	130.777	-0.0782028	-0.0850846	No
ZNF37A	88.7487	92.029	87.8737	-0.0523624	-0.0666573	No
ZNF384	96.7193	100.438	95.4027	-0.0544305	-0.0742051	No
ZNF394	119.771	122.739	116.88	-0.0353153	-0.0705669	No
ZNF398	152.44	152.79	151.711	-0.00330432	-0.010222	No
ZNF41	113.41	111.356	109.179	0.0263719	-0.0284922	No
ZNF444	105.439	104.926	107.549	0.00702321	0.0356089	No
ZNF449	85.8225	88.4227	87.7857	-0.0430601	-0.0104299	No
ZNF496	132.256	110.603	122.741	0.257937	0.150231	No
ZNF593	230.064	179.877	137.68	0.355027	-0.385693	No
ZNF645	83.1737	82.6116	85.7006	0.00978263	0.0529601	No
ZNF70	93.6296	89.2163	91.2471	0.0696573	0.0324723	No
ZNHIT3	62.1099	62.0401	63.3763	0.00162331	0.0307442	No
ZNRD1	146.698	114.985	136.365	0.351405	0.24603	No
ZSCAN12	75.5033	70.4597	79.7916	0.0997412	0.179439	No
ZSCAN16	105.447	112.874	110.529	-0.0981983	-0.0302949	No
ZSCAN18	111.54	157.551	108.139	-0.498257	-0.542932	No
ZSCAN21	97.4718	97.3642	85.9443	0.00159459	-0.179989	No
ZSCAN26	104.369	109.442	107.969	-0.0684702	-0.0195463	No
ZSCAN9	107.137	104.197	110.459	0.0401412	0.0841947	No
