# Supplementary material for: Patients with ACPA-positive and ACPA-negative rheumatoid arthritis show different serological autoantibody repertoires and autoantibody associations with disease activity
Source: Sci Rep. 2023 Apr 1;13:5360. doi: 10.1038/s41598-023-32428-4 (PMC10066987; doi:10.1038/s41598-023-32428-4)
Supplement: Supplementary file 7 — Supplementary Information 7. [file 41598_2023_32428_MOESM7_ESM.xlsx]

## Sheet: STable5
Supplementary Table 5. Differentially abundant autoantibodies higher in RA subgroups compared with controls.
Autoantibody	P-value	Cliff_delta	Study_group
SCYL3	0.0246573	0.333333	ACPA_positive_RA
MAGEB5	0.0230254	0.335417	ACPA_positive_RA
PBX1	0.0229118	0.3375	ACPA_positive_RA
NICN1	0.0213293	0.339583	ACPA_positive_RA
STRADA	0.0216741	0.340625	ACPA_positive_RA
GTF2A2	0.0205222	0.341667	ACPA_positive_RA
NUAK2	0.0201146	0.344792	ACPA_positive_RA
CAMK2A	0.0197388	0.345833	ACPA_positive_RA
YWHAE	0.0190101	0.347917	ACPA_positive_RA
MX1	0.0183007	0.35	ACPA_positive_RA
CAMKK2	0.0155725	0.35625	ACPA_positive_RA
STUB1	0.0142346	0.363542	ACPA_positive_RA
IL24	0.0139705	0.364583	ACPA_positive_RA
RBMS1	0.012165	0.371875	ACPA_positive_RA
G6PD	0.0112278	0.376042	ACPA_positive_RA
TPM4	0.0107853	0.378125	ACPA_positive_RA
IL1B	0.00946484	0.38125	ACPA_positive_RA
TBK1	0.00994451	0.382292	ACPA_positive_RA
CTNNBL1	0.00792473	0.39375	ACPA_positive_RA
TBX5	0.0055697	0.40625	ACPA_positive_RA
SORD	0.00564162	0.410417	ACPA_positive_RA
HOMER2	0.00528237	0.413542	ACPA_positive_RA
SRM	0.0273814	0.331111	ACPA_negative_RA
MAPK3	0.0265736	0.334444	ACPA_negative_RA
UCHL3	0.0260713	0.335556	ACPA_negative_RA
POLR2I	0.0224695	0.342222	ACPA_negative_RA
GTF2A2	0.0210882	0.347778	ACPA_negative_RA
JUP	0.0210882	0.347778	ACPA_negative_RA
E6	0.0198814	0.351111	ACPA_negative_RA
STK33	0.0142474	0.366667	ACPA_negative_RA
PIK3R1	0.0147091	0.367778	ACPA_negative_RA
MLANA	0.0144108	0.368889	ACPA_negative_RA
YEATS4	0.012466	0.376667	ACPA_negative_RA
ASB1	0.0112207	0.378889	ACPA_negative_RA
FKBP5	0.00960369	0.386667	ACPA_negative_RA
NR2C1	0.00960369	0.386667	ACPA_negative_RA
STK24	0.00967284	0.39	ACPA_negative_RA
SERPINB5	0.00946628	0.391111	ACPA_negative_RA
NR3C1	0.00868158	0.395556	ACPA_negative_RA
LGALS7	0.00569639	0.416667	ACPA_negative_RA
PPP2R5C	0.00215602	0.462222	ACPA_negative_RA
