# Supplementary material for: Patients with ACPA-positive and ACPA-negative rheumatoid arthritis show different serological autoantibody repertoires and autoantibody associations with disease activity
Source: Sci Rep. 2023 Apr 1;13:5360. doi: 10.1038/s41598-023-32428-4 (PMC10066987; doi:10.1038/s41598-023-32428-4)
Supplement: Supplementary file 8 — Supplementary Information 8. [file 41598_2023_32428_MOESM8_ESM.xlsx]

## Sheet: STable6
Supplementary Table 6. Differentially abundant autoantibodies lower in RA subgroups compared with controls.
Autoantibody	P-value	Cliff_delta	Study_group
DDX43	0.00185156	-0.461458	ACPA_positive_RA
TCF4	0.00354715	-0.432292	ACPA_positive_RA
DAPK2	0.00433862	-0.422917	ACPA_positive_RA
RNASEL	0.00402534	-0.420833	ACPA_positive_RA
RPS6KA6	0.00453328	-0.420833	ACPA_positive_RA
DDX5	0.0045343	-0.420833	ACPA_positive_RA
DPPA2	0.00669653	-0.402083	ACPA_positive_RA
STAM2	0.00759839	-0.395833	ACPA_positive_RA
OLIG3	0.00792552	-0.39375	ACPA_positive_RA
CITED1	0.00761901	-0.391667	ACPA_positive_RA
BTF3	0.00954644	-0.384375	ACPA_positive_RA
RPL31	0.00993144	-0.382292	ACPA_positive_RA
SIVA1	0.0101471	-0.38125	ACPA_positive_RA
PXN	0.0107178	-0.378125	ACPA_positive_RA
DEDD	0.0116833	-0.373958	ACPA_positive_RA
MSH2	0.0149576	-0.358333	ACPA_positive_RA
SPANXN4	0.0169578	-0.354167	ACPA_positive_RA
TDRD3	0.0169592	-0.354167	ACPA_positive_RA
APEX1	0.0168683	-0.352083	ACPA_positive_RA
SOCS5	0.0186524	-0.348958	ACPA_positive_RA
RET_int	0.0186539	-0.348958	ACPA_positive_RA
CALU	0.0201146	-0.344792	ACPA_positive_RA
ZNF3	0.020495	-0.34375	ACPA_positive_RA
PAPSS2	0.021273	-0.341667	ACPA_positive_RA
ID2	0.0216691	-0.340625	ACPA_positive_RA
ESR2	0.0216708	-0.340625	ACPA_positive_RA
PSMD4	0.0224722	-0.338542	ACPA_positive_RA
SIK2	0.0251113	-0.332292	ACPA_positive_RA
MAP4	0.0255706	-0.33125	ACPA_positive_RA
MAPK12	0.0260221	-0.330208	ACPA_positive_RA
ZNF276	0.00358465	-0.438889	ACPA_negative_RA
ELOA	0.00442609	-0.428889	ACPA_negative_RA
APEX1	0.00544409	-0.418889	ACPA_negative_RA
STAM2	0.00595434	-0.414444	ACPA_negative_RA
NFX1	0.00795639	-0.4	ACPA_negative_RA
CISH	0.00831281	-0.397778	ACPA_negative_RA
MAP4	0.0107582	-0.384444	ACPA_negative_RA
BTG1	0.0107615	-0.384444	ACPA_negative_RA
TCF4	0.0112266	-0.382222	ACPA_negative_RA
SOCS5	0.0109773	-0.38	ACPA_negative_RA
STK26	0.0124586	-0.376667	ACPA_negative_RA
NR4A1	0.0159542	-0.363333	ACPA_negative_RA
RPS7	0.015511	-0.362222	ACPA_negative_RA
IGHG1	0.0142011	-0.358889	ACPA_negative_RA
SPG20	0.0180038	-0.356667	ACPA_negative_RA
IP6K1	0.018342	-0.355556	ACPA_negative_RA
DAPK2	0.018732	-0.354444	ACPA_negative_RA
NFATC4	0.0183317	-0.353333	ACPA_negative_RA
PIK3C3	0.0183317	-0.353333	ACPA_negative_RA
ARNT	0.020275	-0.35	ACPA_negative_RA
MLF1	0.0224695	-0.342222	ACPA_negative_RA
PPP3R1	0.0241549	-0.34	ACPA_negative_RA
PSMD4	0.0250892	-0.337778	ACPA_negative_RA
SIK2	0.0281199	-0.331111	ACPA_negative_RA
MEOX2	0.0281243	-0.331111	ACPA_negative_RA
