# Supplementary material for: Patients with ACPA-positive and ACPA-negative rheumatoid arthritis show different serological autoantibody repertoires and autoantibody associations with disease activity
Source: Sci Rep. 2023 Apr 1;13:5360. doi: 10.1038/s41598-023-32428-4 (PMC10066987; doi:10.1038/s41598-023-32428-4)
Supplement: Supplementary file 9 — Supplementary Information 9. [file 41598_2023_32428_MOESM9_ESM.xlsx]

## Sheet: STable7
Supplementary Table 7. Differentially abundant autoantibodies between ACPA-positive RA and ACPA-negative RA.
Autoantibody	P-value	Cliff's delta	ACPA-positive RA median	ACPA-negative RA median	ACPA-positive RA range (min–max)	ACPA-negative RA range (min–max)
HOMER2	0.00915738	0.386458	64.4871	60.8492	55.452–89.412	53.737–78.634
TGIF2	0.0103066	-0.377083	91.9368	99.2955	81.322–138.672	81.616–130.177
PTK2_iso1	0.0159767	0.357292	43.7043	41.7686	34.869–80.557	33.121–52.310
KAT7	0.0175504	-0.35	83.572	88.0618	53.542–141.073	76.814–270.602
TPM4	0.0205222	0.341667	128.677	117.721	103.115–2009.824	85.061–184.861
BATF	0.0230254	-0.335417	112.703	119.918	99.252–152.413	104.348–464.865
Autoantibodies were considered differentially abundant with a Mann–Whitney U test P-value < 0.05 and |Cliff's delta| > 0.33. Positive Cliff's delta values indicate higher abundance in ACPA-positive RA compared to ACPA-negative RA.
