# Supplementary material for: Patients with ACPA-positive and ACPA-negative rheumatoid arthritis show different serological autoantibody repertoires and autoantibody associations with disease activity
Source: Sci Rep. 2023 Apr 1;13:5360. doi: 10.1038/s41598-023-32428-4 (PMC10066987; doi:10.1038/s41598-023-32428-4)
Supplement: Supplementary file 10 — Supplementary Information 10. [file 41598_2023_32428_MOESM10_ESM.xlsx]

## Sheet: STable8
Supplementary Table 8. Enriched GO Biological Processes for autoantigens whose autoantibodies are higher in ACPA+ RA or ACPA– RA (compared with healthy controls).
GO_Term (Biological Process)	Study_group	Autoantigen (gene name)	Autoantigen (count)	Fold enrichment	P-Value
GO:0008219~cell death	ACPA_positive_RA	YWHAE, G6PD, TBK1, NUAK2, IL1B, IL24, MX1, CAMK2A, TBX5, CTNNBL1	10	4.25179	0.000129
GO:0006915~apoptotic process	ACPA_positive_RA	YWHAE, G6PD, NUAK2, IL1B, IL24, MX1, CAMK2A, TBX5, CTNNBL1	9	4.28878	0.000377
GO:0012501~programmed cell death	ACPA_positive_RA	YWHAE, G6PD, NUAK2, IL1B, IL24, MX1, CAMK2A, TBX5, CTNNBL1	9	4.04563	0.000563
GO:0006796~phosphate-containing compound metabolic process	ACPA_positive_RA	YWHAE, SCYL3, G6PD, TBK1, NUAK2, STRADA, IL1B, IL24, CAMK2A, SORD, CAMKK2	11	2.97032	0.000838
GO:0006793~phosphorus metabolic process	ACPA_positive_RA	YWHAE, SCYL3, G6PD, TBK1, NUAK2, STRADA, IL1B, IL24, CAMK2A, SORD, CAMKK2	11	2.96455	0.000851
GO:0010941~regulation of cell death	ACPA_positive_RA	YWHAE, G6PD, TBK1, NUAK2, IL1B, CAMK2A, TBX5, CTNNBL1	8	4.41352	0.000938
GO:0031399~regulation of protein modification process	ACPA_positive_RA	YWHAE, G6PD, TBK1, STRADA, IL1B, IL24, STUB1, CAMKK2	8	4.0024	0.00167795
GO:0006468~protein phosphorylation	ACPA_positive_RA	SCYL3, TBK1, NUAK2, STRADA, IL1B, IL24, CAMK2A, CAMKK2	8	3.59611	0.00312754
GO:0008202~steroid metabolic process	ACPA_positive_RA	G6PD, IL1B, STUB1, PBX1	4	12.0652	0.0035865
GO:0042981~regulation of apoptotic process	ACPA_positive_RA	YWHAE, G6PD, NUAK2, IL1B, CAMK2A, TBX5, CTNNBL1	7	4.1625	0.00364096
GO:0043067~regulation of programmed cell death	ACPA_positive_RA	YWHAE, G6PD, NUAK2, IL1B, CAMK2A, TBX5, CTNNBL1	7	4.1242	0.00381383
GO:0006464~cellular protein modification process	ACPA_positive_RA	YWHAE, SCYL3, G6PD, TBK1, NUAK2, STRADA, IL1B, IL24, CAMK2A, STUB1, CAMKK2	11	2.39851	0.00461001
GO:0036211~protein modification process	ACPA_positive_RA	YWHAE, SCYL3, G6PD, TBK1, NUAK2, STRADA, IL1B, IL24, CAMK2A, STUB1, CAMKK2	11	2.39851	0.00461001
GO:0051090~regulation of sequence-specific DNA binding transcription factor activity	ACPA_positive_RA	GTF2A2, IL1B, CAMK2A, PBX1	4	8.92761	0.00827848
GO:0016310~phosphorylation	ACPA_positive_RA	SCYL3, TBK1, NUAK2, STRADA, IL1B, IL24, CAMK2A, CAMKK2	8	2.98789	0.00884328
GO:0031325~positive regulation of cellular metabolic process	ACPA_positive_RA	GTF2A2, TBK1, STRADA, IL1B, IL24, STUB1, TBX5, PBX1, CAMKK2	9	2.63913	0.00903122
GO:0010604~positive regulation of macromolecule metabolic process	ACPA_positive_RA	GTF2A2, TBK1, STRADA, IL1B, IL24, STUB1, TBX5, PBX1, CAMKK2	9	2.62342	0.00936595
GO:0032268~regulation of cellular protein metabolic process	ACPA_positive_RA	YWHAE, G6PD, TBK1, STRADA, IL1B, IL24, STUB1, CAMKK2	8	2.83887	0.0116683
GO:0006694~steroid biosynthetic process	ACPA_positive_RA	G6PD, IL1B, PBX1	3	17.1062	0.0118427
GO:0006928~movement of cell or subcellular component	ACPA_positive_RA	YWHAE, SCYL3, TPM4, IL1B, IL24, SORD, TBX5	7	3.24652	0.0122474
GO:0009893~positive regulation of metabolic process	ACPA_positive_RA	GTF2A2, TBK1, STRADA, IL1B, IL24, STUB1, TBX5, PBX1, CAMKK2	9	2.45495	0.0139616
GO:0048870~cell motility	ACPA_positive_RA	YWHAE, SCYL3, IL1B, IL24, SORD, TBX5	6	3.75564	0.0145626
GO:0051674~localization of cell	ACPA_positive_RA	YWHAE, SCYL3, IL1B, IL24, SORD, TBX5	6	3.75564	0.0145626
GO:0045893~positive regulation of transcription, DNA-templated	ACPA_positive_RA	GTF2A2, TBK1, IL1B, TBX5, PBX1, CAMKK2	6	3.70274	0.0154198
GO:1903508~positive regulation of nucleic acid-templated transcription	ACPA_positive_RA	GTF2A2, TBK1, IL1B, TBX5, PBX1, CAMKK2	6	3.70274	0.0154198
GO:1902680~positive regulation of RNA biosynthetic process	ACPA_positive_RA	GTF2A2, TBK1, IL1B, TBX5, PBX1, CAMKK2	6	3.64865	0.0163589
GO:0051246~regulation of protein metabolic process	ACPA_positive_RA	YWHAE, G6PD, TBK1, STRADA, IL1B, IL24, STUB1, CAMKK2	8	2.65127	0.0167759
GO:0051254~positive regulation of RNA metabolic process	ACPA_positive_RA	GTF2A2, TBK1, IL1B, TBX5, PBX1, CAMKK2	6	3.53004	0.0186663
GO:0035556~intracellular signal transduction	ACPA_positive_RA	YWHAE, TBK1, NUAK2, HOMER2, IL1B, IL24, CAMK2A, CAMKK2	8	2.50659	0.0224476
GO:0009605~response to external stimulus	ACPA_positive_RA	G6PD, TBK1, NUAK2, IL1B, IL24, MX1, SORD	7	2.81114	0.0238248
GO:0043269~regulation of ion transport	ACPA_positive_RA	YWHAE, G6PD, IL1B, CAMK2A	4	6.01083	0.0238731
GO:0043270~positive regulation of ion transport	ACPA_positive_RA	G6PD, IL1B, CAMK2A	3	11.7254	0.0241424
GO:0040011~locomotion	ACPA_positive_RA	YWHAE, SCYL3, IL1B, IL24, SORD, TBX5	6	3.26471	0.0253797
GO:0051241~negative regulation of multicellular organismal process	ACPA_positive_RA	G6PD, TBK1, IL1B, TBX5, PBX1	5	4.09292	0.0256786
GO:0045944~positive regulation of transcription from RNA polymerase II promoter	ACPA_positive_RA	GTF2A2, TBK1, IL1B, TBX5, PBX1	5	3.99856	0.0277021
GO:0051091~positive regulation of sequence-specific DNA binding transcription factor activity	ACPA_positive_RA	GTF2A2, IL1B, CAMK2A	3	10.7189	0.0285134
GO:0010557~positive regulation of macromolecule biosynthetic process	ACPA_positive_RA	GTF2A2, TBK1, IL1B, TBX5, PBX1, CAMKK2	6	3.12774	0.0299485
GO:0010033~response to organic substance	ACPA_positive_RA	G6PD, HOMER2, IL1B, IL24, MX1, CAMK2A, SORD, STUB1	8	2.36003	0.030464
GO:0019220~regulation of phosphate metabolic process	ACPA_positive_RA	YWHAE, TBK1, STRADA, IL1B, IL24, CAMKK2	6	3.10248	0.0308934
GO:0051174~regulation of phosphorus metabolic process	ACPA_positive_RA	YWHAE, TBK1, STRADA, IL1B, IL24, CAMKK2	6	3.10056	0.0309669
GO:0018105~peptidyl-serine phosphorylation	ACPA_positive_RA	TBK1, IL24, CAMK2A	3	10.1524	0.0315139
GO:0065009~regulation of molecular function	ACPA_positive_RA	YWHAE, GTF2A2, STRADA, IL1B, CAMK2A, STUB1, PBX1, CAMKK2	8	2.32623	0.0327359
GO:0045935~positive regulation of nucleobase-containing compound metabolic process	ACPA_positive_RA	GTF2A2, TBK1, IL1B, TBX5, PBX1, CAMKK2	6	3.01267	0.0345506
GO:0018209~peptidyl-serine modification	ACPA_positive_RA	TBK1, IL24, CAMK2A	3	9.64286	0.0346351
GO:0010628~positive regulation of gene expression	ACPA_positive_RA	GTF2A2, TBK1, IL1B, TBX5, PBX1, CAMKK2	6	2.95213	0.0373037
GO:0031401~positive regulation of protein modification process	ACPA_positive_RA	TBK1, STRADA, IL1B, IL24, STUB1	5	3.64173	0.0373802
GO:0006066~alcohol metabolic process	ACPA_positive_RA	G6PD, IL1B, SORD	3	8.85638	0.0404417
GO:0031328~positive regulation of cellular biosynthetic process	ACPA_positive_RA	GTF2A2, TBK1, IL1B, TBX5, PBX1, CAMKK2	6	2.88895	0.0404558
GO:0016477~cell migration	ACPA_positive_RA	YWHAE, SCYL3, IL1B, IL24, TBX5	5	3.51562	0.0417715
GO:0018193~peptidyl-amino acid modification	ACPA_positive_RA	TBK1, IL1B, IL24, CAMK2A, CAMKK2	5	3.51266	0.0418822
GO:0009891~positive regulation of biosynthetic process	ACPA_positive_RA	GTF2A2, TBK1, IL1B, TBX5, PBX1, CAMKK2	6	2.83807	0.0432235
GO:0051173~positive regulation of nitrogen compound metabolic process	ACPA_positive_RA	GTF2A2, TBK1, IL1B, TBX5, PBX1, CAMKK2	6	2.82683	0.0438646
GO:0071345~cellular response to cytokine stimulus	ACPA_positive_RA	IL1B, IL24, MX1, CAMK2A	4	4.71671	0.0443451
GO:0033554~cellular response to stress	ACPA_positive_RA	YWHAE, G6PD, NUAK2, IL1B, CAMK2A, STUB1	6	2.81726	0.0444189
GO:0010721~negative regulation of cell development	ACPA_positive_RA	G6PD, TBX5, PBX1	3	8.16176	0.0468693
GO:0006352~DNA-templated transcription, initiation	ACPA_negative_RA	GTF2A2, NR3C1, POLR2I, NR2C1, MAPK3	5	21.1994	5.76e-05
GO:0006367~transcription initiation from RNA polymerase II promoter	ACPA_negative_RA	GTF2A2, NR3C1, POLR2I, NR2C1	4	22.5152	0.000568
GO:0071495~cellular response to endogenous stimulus	ACPA_negative_RA	JUP, PIK3R1, NR3C1, POLR2I, NR2C1, MAPK3	6	4.95905	0.00407575
GO:1902680~positive regulation of RNA biosynthetic process	ACPA_negative_RA	GTF2A2, YEATS4, PIK3R1, NR3C1, POLR2I, MAPK3	6	4.29253	0.0075535
GO:0014066~regulation of phosphatidylinositol 3-kinase signaling	ACPA_negative_RA	PPP2R5C, PIK3R1, MAPK3	3	20.6918	0.00801404
GO:0051254~positive regulation of RNA metabolic process	ACPA_negative_RA	GTF2A2, YEATS4, PIK3R1, NR3C1, POLR2I, MAPK3	6	4.15298	0.00867919
GO:0009719~response to endogenous stimulus	ACPA_negative_RA	JUP, PIK3R1, NR3C1, POLR2I, NR2C1, MAPK3	6	3.79617	0.0125998
GO:0010557~positive regulation of macromolecule biosynthetic process	ACPA_negative_RA	GTF2A2, YEATS4, PIK3R1, NR3C1, POLR2I, MAPK3	6	3.67969	0.014314
GO:0045935~positive regulation of nucleobase-containing compound metabolic process	ACPA_negative_RA	GTF2A2, YEATS4, PIK3R1, NR3C1, POLR2I, MAPK3	6	3.54431	0.0166666
GO:0010628~positive regulation of gene expression	ACPA_negative_RA	GTF2A2, YEATS4, PIK3R1, NR3C1, POLR2I, MAPK3	6	3.47309	0.0180873
GO:0032870~cellular response to hormone stimulus	ACPA_negative_RA	PIK3R1, NR3C1, NR2C1, MAPK3	4	6.35982	0.0196947
GO:0031328~positive regulation of cellular biosynthetic process	ACPA_negative_RA	GTF2A2, YEATS4, PIK3R1, NR3C1, POLR2I, MAPK3	6	3.39877	0.0197256
GO:0046777~protein autophosphorylation	ACPA_negative_RA	STK33, STK24, MAPK3	3	12.887	0.0197452
GO:0006915~apoptotic process	ACPA_negative_RA	STK24, PPP2R5C, PIK3R1, NR3C1, LGALS7, MAPK3	6	3.36375	0.0205581
GO:0009891~positive regulation of biosynthetic process	ACPA_negative_RA	GTF2A2, YEATS4, PIK3R1, NR3C1, POLR2I, MAPK3	6	3.3389	0.021174
GO:0051173~positive regulation of nitrogen compound metabolic process	ACPA_negative_RA	GTF2A2, YEATS4, PIK3R1, NR3C1, POLR2I, MAPK3	6	3.32568	0.0215107
GO:0006366~transcription from RNA polymerase II promoter	ACPA_negative_RA	GTF2A2, PIK3R1, NR3C1, POLR2I, NR2C1, MAPK3	6	3.22883	0.0241792
GO:0010556~regulation of macromolecule biosynthetic process	ACPA_negative_RA	GTF2A2, JUP, YEATS4, PIK3R1, NR3C1, POLR2I, NR2C1, ASB1, MAPK3	9	2.14626	0.025034
GO:0012501~programmed cell death	ACPA_negative_RA	STK24, PPP2R5C, PIK3R1, NR3C1, LGALS7, MAPK3	6	3.17304	0.0258937
GO:0097193~intrinsic apoptotic signaling pathway	ACPA_negative_RA	STK24, PPP2R5C, PIK3R1	3	10.5313	0.0287617
GO:0006606~protein import into nucleus	ACPA_negative_RA	JUP, PIK3R1, MAPK3	3	10.4937	0.0289526
GO:0044744~protein targeting to nucleus	ACPA_negative_RA	JUP, PIK3R1, MAPK3	3	10.4937	0.0289526
GO:1902593~single-organism nuclear import	ACPA_negative_RA	JUP, PIK3R1, MAPK3	3	10.4564	0.0291439
GO:0070887~cellular response to chemical stimulus	ACPA_negative_RA	JUP, STK24, PIK3R1, NR3C1, POLR2I, NR2C1, MAPK3	7	2.58908	0.0306221
GO:0008219~cell death	ACPA_negative_RA	STK24, PPP2R5C, PIK3R1, NR3C1, LGALS7, MAPK3	6	3.00126	0.0321492
GO:0051170~nuclear import	ACPA_negative_RA	JUP, PIK3R1, MAPK3	3	9.82687	0.0326755
GO:0045893~positive regulation of transcription, DNA-templated	ACPA_negative_RA	GTF2A2, YEATS4, PIK3R1, NR3C1, MAPK3	5	3.63014	0.0355071
GO:1903508~positive regulation of nucleic acid-templated transcription	ACPA_negative_RA	GTF2A2, YEATS4, PIK3R1, NR3C1, MAPK3	5	3.63014	0.0355071
GO:0017038~protein import	ACPA_negative_RA	JUP, PIK3R1, MAPK3	3	8.93081	0.038919
GO:0006974~cellular response to DNA damage stimulus	ACPA_negative_RA	PPP2R5C, PIK3R1, POLR2I, MAPK3	4	4.85458	0.0396234
GO:0006351~transcription, DNA-templated	ACPA_negative_RA	GTF2A2, JUP, YEATS4, PIK3R1, NR3C1, POLR2I, NR2C1, MAPK3	8	2.17345	0.0397961
GO:2001141~regulation of RNA biosynthetic process	ACPA_negative_RA	GTF2A2, JUP, YEATS4, PIK3R1, NR3C1, POLR2I, NR2C1, MAPK3	8	2.15019	0.041985
GO:0009725~response to hormone	ACPA_negative_RA	PIK3R1, NR3C1, NR2C1, MAPK3	4	4.58741	0.0456867
GO:0034504~protein localization to nucleus	ACPA_negative_RA	JUP, PIK3R1, MAPK3	3	8.09431	0.0465058
GO:0071310~cellular response to organic substance	ACPA_negative_RA	JUP, PIK3R1, NR3C1, POLR2I, NR2C1, MAPK3	6	2.68823	0.0487766
GO:0051090~regulation of sequence-specific DNA binding transcription factor activity	ACPA_negative_RA	GTF2A2, JUP, MAPK3	3	7.87731	0.0488353
GO:0051252~regulation of RNA metabolic process	ACPA_negative_RA	GTF2A2, JUP, YEATS4, PIK3R1, NR3C1, POLR2I, NR2C1, MAPK3	8	2.08275	0.0491197
GO:0097659~nucleic acid-templated transcription	ACPA_negative_RA	GTF2A2, JUP, YEATS4, PIK3R1, NR3C1, POLR2I, NR2C1, MAPK3	8	2.07778	0.0496962
