# Supplementary material for: Patients with ACPA-positive and ACPA-negative rheumatoid arthritis show different serological autoantibody repertoires and autoantibody associations with disease activity
Source: Sci Rep. 2023 Apr 1;13:5360. doi: 10.1038/s41598-023-32428-4 (PMC10066987; doi:10.1038/s41598-023-32428-4)
Supplement: Supplementary file 11 — Supplementary Information 11. [file 41598_2023_32428_MOESM11_ESM.xlsx]

## Sheet: STable9
Supplementary Table 9. Enriched GO Biological Processes for autoantigens whose autoantibodies are lower in ACPA+ RA or ACPA– RA (compared with healthy controls).
GO_Term (Biological Process)	Study_group	Autoantigen (gene name)	Autoantigen (count)	Fold enrichment	P-Value
GO:0034654~nucleobase-containing compound biosynthetic process	ACPA_positive_RA	BTF3, DDX5, RNASEL, SIVA1, OLIG3, CITED1, RPL31, ZNF3, PAPSS2, TDRD3, ESR2, MAPK12, ID2, APEX1, DPPA2, TCF4, DEDD	17	2.40609	0.000153
GO:0051171~regulation of nitrogen compound metabolic process	ACPA_positive_RA	BTF3, DDX5, RNASEL, SIVA1, OLIG3, CITED1, ZNF3, TDRD3, ESR2, MAPK12, PSMD4, MSH2, ID2, APEX1, DPPA2, TCF4, DEDD	17	2.38041	0.000175
GO:0018130~heterocycle biosynthetic process	ACPA_positive_RA	BTF3, DDX5, RNASEL, SIVA1, OLIG3, CITED1, RPL31, ZNF3, PAPSS2, TDRD3, ESR2, MAPK12, ID2, APEX1, DPPA2, TCF4, DEDD	17	2.37663	0.000179
GO:0032774~RNA biosynthetic process	ACPA_positive_RA	BTF3, DDX5, RNASEL, SIVA1, OLIG3, CITED1, RPL31, ZNF3, TDRD3, ESR2, MAPK12, ID2, APEX1, DPPA2, TCF4, DEDD	16	2.52668	0.000181
GO:0019438~aromatic compound biosynthetic process	ACPA_positive_RA	BTF3, DDX5, RNASEL, SIVA1, OLIG3, CITED1, RPL31, ZNF3, PAPSS2, TDRD3, ESR2, MAPK12, ID2, APEX1, DPPA2, TCF4, DEDD	17	2.36965	0.000186
GO:0019219~regulation of nucleobase-containing compound metabolic process	ACPA_positive_RA	BTF3, DDX5, RNASEL, SIVA1, OLIG3, CITED1, ZNF3, TDRD3, ESR2, MAPK12, MSH2, ID2, APEX1, DPPA2, TCF4, DEDD	16	2.40416	0.000327
GO:1903506~regulation of nucleic acid-templated transcription	ACPA_positive_RA	BTF3, DDX5, RNASEL, SIVA1, OLIG3, CITED1, ZNF3, TDRD3, ESR2, MAPK12, ID2, APEX1, DPPA2, TCF4, DEDD	15	2.55172	0.000343
GO:0016070~RNA metabolic process	ACPA_positive_RA	BTF3, DDX5, RNASEL, SIVA1, OLIG3, CITED1, RPL31, DDX43, ZNF3, TDRD3, ESR2, MAPK12, ID2, APEX1, DPPA2, TCF4, DEDD	17	2.25545	0.000347
GO:2001141~regulation of RNA biosynthetic process	ACPA_positive_RA	BTF3, DDX5, RNASEL, SIVA1, OLIG3, CITED1, ZNF3, TDRD3, ESR2, MAPK12, ID2, APEX1, DPPA2, TCF4, DEDD	15	2.53842	0.000364
GO:0010605~negative regulation of macromolecule metabolic process	ACPA_positive_RA	RPS6KA6, DDX5, OLIG3, CITED1, MSH2, PSMD4, ID2, APEX1, TCF4, ESR2, DEDD, SOCS5	12	3.18143	0.000393
GO:0031324~negative regulation of cellular metabolic process	ACPA_positive_RA	RPS6KA6, DDX5, OLIG3, CITED1, MSH2, PSMD4, ID2, APEX1, TCF4, ESR2, DEDD, SOCS5	12	3.15565	0.000422
GO:0051252~regulation of RNA metabolic process	ACPA_positive_RA	BTF3, DDX5, RNASEL, SIVA1, OLIG3, CITED1, ZNF3, TDRD3, ESR2, MAPK12, ID2, APEX1, DPPA2, TCF4, DEDD	15	2.4588	0.000515
GO:0009892~negative regulation of metabolic process	ACPA_positive_RA	RPS6KA6, DDX5, OLIG3, CITED1, MSH2, PSMD4, ID2, APEX1, TCF4, ESR2, DEDD, SOCS5	12	2.93418	0.000798
GO:0045934~negative regulation of nucleobase-containing compound metabolic process	ACPA_positive_RA	DDX5, OLIG3, CITED1, MSH2, ID2, APEX1, TCF4, ESR2, DEDD	9	4.04814	0.000841
GO:0070887~cellular response to chemical stimulus	ACPA_positive_RA	DDX5, RNASEL, CITED1, PSMD4, DAPK2, ID2, APEX1, PXN, TCF4, SIK2, ESR2, SOCS5	12	2.79456	0.00121346
GO:0006355~regulation of transcription, DNA-templated	ACPA_positive_RA	BTF3, DDX5, RNASEL, SIVA1, OLIG3, CITED1, ZNF3, ESR2, MAPK12, ID2, APEX1, DPPA2, TCF4, DEDD	14	2.39615	0.00130966
GO:0006351~transcription, DNA-templated	ACPA_positive_RA	BTF3, DDX5, RNASEL, SIVA1, OLIG3, CITED1, ZNF3, ESR2, MAPK12, ID2, APEX1, DPPA2, TCF4, DEDD	14	2.39482	0.00131681
GO:0010556~regulation of macromolecule biosynthetic process	ACPA_positive_RA	BTF3, DDX5, RNASEL, SIVA1, OLIG3, CITED1, ZNF3, TDRD3, ESR2, MAPK12, ID2, APEX1, DPPA2, TCF4, DEDD	15	2.25225	0.00131753
GO:0051172~negative regulation of nitrogen compound metabolic process	ACPA_positive_RA	DDX5, OLIG3, CITED1, MSH2, ID2, APEX1, TCF4, ESR2, DEDD	9	3.68526	0.00155679
GO:0009966~regulation of signal transduction	ACPA_positive_RA	RPS6KA6, DDX5, CITED1, SIVA1, PSMD4, DAPK2, PXN, TCF4, SIK2, STAM2, ESR2, SOCS5	12	2.71261	0.00156157
GO:0009725~response to hormone	ACPA_positive_RA	DDX5, RNASEL, CITED1, APEX1, PXN, SIK2, ESR2	7	5.05464	0.00170176
GO:1903507~negative regulation of nucleic acid-templated transcription	ACPA_positive_RA	DDX5, OLIG3, CITED1, ID2, APEX1, TCF4, ESR2, DEDD	8	4.19145	0.00172864
GO:1902679~negative regulation of RNA biosynthetic process	ACPA_positive_RA	DDX5, OLIG3, CITED1, ID2, APEX1, TCF4, ESR2, DEDD	8	4.13177	0.0018781
GO:0097659~nucleic acid-templated transcription	ACPA_positive_RA	BTF3, DDX5, RNASEL, SIVA1, OLIG3, CITED1, ZNF3, ESR2, MAPK12, ID2, APEX1, DPPA2, TCF4, DEDD	14	2.2894	0.00204089
GO:0051253~negative regulation of RNA metabolic process	ACPA_positive_RA	DDX5, OLIG3, CITED1, ID2, APEX1, TCF4, ESR2, DEDD	8	3.97849	0.00233394
GO:0032870~cellular response to hormone stimulus	ACPA_positive_RA	DDX5, RNASEL, APEX1, PXN, SIK2, ESR2	6	6.00649	0.00235145
GO:0010468~regulation of gene expression	ACPA_positive_RA	BTF3, DDX5, RNASEL, SIVA1, OLIG3, CITED1, ZNF3, ESR2, MAPK12, PSMD4, ID2, APEX1, DPPA2, TCF4, DEDD	15	2.12888	0.00236476
GO:0043434~response to peptide hormone	ACPA_positive_RA	RNASEL, CITED1, APEX1, PXN, SIK2	5	7.61317	0.00337398
GO:2000112~regulation of cellular macromolecule biosynthetic process	ACPA_positive_RA	BTF3, DDX5, RNASEL, SIVA1, OLIG3, CITED1, ZNF3, ESR2, MAPK12, ID2, APEX1, DPPA2, TCF4, DEDD	14	2.1632	0.00350159
GO:0010646~regulation of cell communication	ACPA_positive_RA	RPS6KA6, DDX5, CITED1, SIVA1, PSMD4, DAPK2, PXN, TCF4, SIK2, STAM2, ESR2, SOCS5	12	2.45033	0.00362154
GO:0023051~regulation of signaling	ACPA_positive_RA	RPS6KA6, DDX5, CITED1, SIVA1, PSMD4, DAPK2, PXN, TCF4, SIK2, STAM2, ESR2, SOCS5	12	2.41042	0.00413538
GO:0071310~cellular response to organic substance	ACPA_positive_RA	DDX5, RNASEL, CITED1, PSMD4, APEX1, PXN, TCF4, SIK2, ESR2, SOCS5	10	2.82098	0.0043567
GO:1901652~response to peptide	ACPA_positive_RA	RNASEL, CITED1, APEX1, PXN, SIK2	5	6.94444	0.0046826
GO:0010558~negative regulation of macromolecule biosynthetic process	ACPA_positive_RA	DDX5, OLIG3, CITED1, ID2, APEX1, TCF4, ESR2, DEDD	8	3.47908	0.00496466
GO:0051093~negative regulation of developmental process	ACPA_positive_RA	RPS6KA6, CITED1, ID2, TCF4, MAP4, SOCS5	6	5.00677	0.00514001
GO:0010467~gene expression	ACPA_positive_RA	BTF3, DDX5, RNASEL, SIVA1, OLIG3, CITED1, RPL31, ZNF3, ESR2, MAPK12, PSMD4, ID2, APEX1, DPPA2, TCF4, DEDD	16	1.85953	0.00574875
GO:0031327~negative regulation of cellular biosynthetic process	ACPA_positive_RA	DDX5, OLIG3, CITED1, ID2, APEX1, TCF4, ESR2, DEDD	8	3.33333	0.00628017
GO:0045892~negative regulation of transcription, DNA-templated	ACPA_positive_RA	DDX5, OLIG3, CITED1, ID2, TCF4, ESR2, DEDD	7	3.82006	0.0068476
GO:0009890~negative regulation of biosynthetic process	ACPA_positive_RA	DDX5, OLIG3, CITED1, ID2, APEX1, TCF4, ESR2, DEDD	8	3.28014	0.00685502
GO:0071495~cellular response to endogenous stimulus	ACPA_positive_RA	DDX5, RNASEL, CITED1, APEX1, PXN, SIK2, ESR2	7	3.64276	0.00859508
GO:0034645~cellular macromolecule biosynthetic process	ACPA_positive_RA	BTF3, DDX5, RNASEL, SIVA1, OLIG3, CITED1, RPL31, ZNF3, ESR2, MAPK12, ID2, APEX1, DPPA2, TCF4, DEDD	15	1.84557	0.00969513
GO:0071375~cellular response to peptide hormone stimulus	ACPA_positive_RA	RNASEL, APEX1, PXN, SIK2	4	8.36158	0.0105883
GO:0097190~apoptotic signaling pathway	ACPA_positive_RA	DDX5, MSH2, SIVA1, DAPK2, DEDD	5	5.28874	0.0120539
GO:1901653~cellular response to peptide	ACPA_positive_RA	RNASEL, APEX1, PXN, SIK2	4	7.83069	0.0126368
GO:0045667~regulation of osteoblast differentiation	ACPA_positive_RA	DDX5, CITED1, ID2	3	16.8182	0.0126761
GO:2000113~negative regulation of cellular macromolecule biosynthetic process	ACPA_positive_RA	DDX5, OLIG3, CITED1, ID2, TCF4, ESR2, DEDD	7	3.26032	0.0144387
GO:0007173~epidermal growth factor receptor signaling pathway	ACPA_positive_RA	PXN, STAM2, SOCS5	3	15.4167	0.0149539
GO:0016310~phosphorylation	ACPA_positive_RA	RPS6KA6, RNASEL, MSH2, PSMD4, DAPK2, SIK2, PAPSS2, MAPK12, SOCS5	9	2.48991	0.0170552
GO:0006366~transcription from RNA polymerase II promoter	ACPA_positive_RA	BTF3, DDX5, RNASEL, OLIG3, CITED1, ID2, TCF4, ESR2	8	2.71062	0.0186957
GO:0043488~regulation of mRNA stability	ACPA_positive_RA	RNASEL, PSMD4, APEX1	3	12.7586	0.0213513
GO:0038127~ERBB signaling pathway	ACPA_positive_RA	PXN, STAM2, SOCS5	3	12.5	0.0221837
GO:0010033~response to organic substance	ACPA_positive_RA	DDX5, RNASEL, CITED1, PSMD4, APEX1, PXN, TCF4, SIK2, ESR2, SOCS5	10	2.18521	0.0226672
GO:0043487~regulation of RNA stability	ACPA_positive_RA	RNASEL, PSMD4, APEX1	3	12.1711	0.0233144
GO:0031325~positive regulation of cellular metabolic process	ACPA_positive_RA	DDX5, RNASEL, CITED1, PSMD4, ID2, APEX1, TCF4, ESR2, MAPK12, SOCS5	10	2.17213	0.0235086
GO:0010629~negative regulation of gene expression	ACPA_positive_RA	DDX5, OLIG3, CITED1, ID2, TCF4, ESR2, DEDD	7	2.90685	0.0242306
GO:0010604~positive regulation of macromolecule metabolic process	ACPA_positive_RA	DDX5, RNASEL, CITED1, PSMD4, ID2, APEX1, TCF4, ESR2, MAPK12, SOCS5	10	2.1592	0.0243731
GO:0009968~negative regulation of signal transduction	ACPA_positive_RA	RPS6KA6, CITED1, PSMD4, STAM2, ESR2, SOCS5	6	3.39761	0.0246886
GO:0072331~signal transduction by p53 class mediator	ACPA_positive_RA	RPS6KA6, DDX5, MSH2	3	11.1446	0.027455
GO:0000122~negative regulation of transcription from RNA polymerase II promoter	ACPA_positive_RA	DDX5, OLIG3, ID2, TCF4, ESR2	5	4.1221	0.0274945
GO:0009719~response to endogenous stimulus	ACPA_positive_RA	DDX5, RNASEL, CITED1, APEX1, PXN, SIK2, ESR2	7	2.78854	0.0290741
GO:0030278~regulation of ossification	ACPA_positive_RA	DDX5, CITED1, ID2	3	10.1648	0.0325229
GO:0010243~response to organonitrogen compound	ACPA_positive_RA	RNASEL, CITED1, APEX1, PXN, SIK2	5	3.9079	0.0326067
GO:0019058~viral life cycle	ACPA_positive_RA	DDX5, RNASEL, SIVA1, RPL31	4	5.42125	0.0330845
GO:0010648~negative regulation of cell communication	ACPA_positive_RA	RPS6KA6, CITED1, PSMD4, STAM2, ESR2, SOCS5	6	3.13029	0.033694
GO:0023057~negative regulation of signaling	ACPA_positive_RA	RPS6KA6, CITED1, PSMD4, STAM2, ESR2, SOCS5	6	3.11973	0.0341226
GO:0006974~cellular response to DNA damage stimulus	ACPA_positive_RA	RPS6KA6, DDX5, MSH2, APEX1, MAPK12	5	3.82074	0.0350192
GO:0009893~positive regulation of metabolic process	ACPA_positive_RA	DDX5, RNASEL, CITED1, PSMD4, ID2, APEX1, TCF4, ESR2, MAPK12, SOCS5	10	2.02053	0.0361189
GO:0071417~cellular response to organonitrogen compound	ACPA_positive_RA	RNASEL, APEX1, PXN, SIK2	4	5.17121	0.0372821
GO:0006796~phosphate-containing compound metabolic process	ACPA_positive_RA	RPS6KA6, RNASEL, MSH2, PSMD4, DAPK2, APEX1, SIK2, PAPSS2, MAPK12, SOCS5	10	2.00022	0.038296
GO:0006793~phosphorus metabolic process	ACPA_positive_RA	RPS6KA6, RNASEL, MSH2, PSMD4, DAPK2, APEX1, SIK2, PAPSS2, MAPK12, SOCS5	10	1.99633	0.0387281
GO:0045935~positive regulation of nucleobase-containing compound metabolic process	ACPA_positive_RA	DDX5, RNASEL, CITED1, ID2, APEX1, TCF4, ESR2	7	2.60354	0.0390322
GO:0007346~regulation of mitotic cell cycle	ACPA_positive_RA	MSH2, PSMD4, ID2, APEX1	4	5.02376	0.0400913
GO:0035556~intracellular signal transduction	ACPA_positive_RA	RPS6KA6, DDX5, MSH2, SIVA1, PSMD4, DAPK2, SIK2, MAPK12, SOCS5	9	2.08882	0.044311
GO:2000026~regulation of multicellular organismal development	ACPA_positive_RA	RPS6KA6, DDX5, CITED1, PSMD4, ID2, TCF4, SOCS5	7	2.50823	0.0456408
GO:1903047~mitotic cell cycle process	ACPA_positive_RA	MSH2, PSMD4, ID2, APEX1, MAP4	5	3.46442	0.0474899
GO:1901698~response to nitrogen compound	ACPA_positive_RA	RNASEL, CITED1, APEX1, PXN, SIK2	5	3.44507	0.0483123
GO:0009966~regulation of signal transduction	ACPA_negative_RA	PPP3R1, CISH, PSMD4, DAPK2, ARNT, TCF4, SIK2, STAM2, SPG20, SOCS5, NFATC4	11	2.79738	0.00198733
GO:0043434~response to peptide hormone	ACPA_negative_RA	NR4A1, BTG1, CISH, APEX1, SIK2	5	8.56481	0.00211657
GO:0001525~angiogenesis	ACPA_negative_RA	NR4A1, BTG1, TCF4, MEOX2, NFATC4	5	8.39891	0.00227275
GO:0022603~regulation of anatomical structure morphogenesis	ACPA_negative_RA	BTG1, PSMD4, TCF4, MAP4, MEOX2, SPG20, NFATC4	7	4.6206	0.00248322
GO:0010033~response to organic substance	ACPA_negative_RA	NR4A1, BTG1, CISH, PSMD4, APEX1, ARNT, PIK3C3, TCF4, SIK2, SPG20, SOCS5	11	2.7042	0.00258397
GO:0032774~RNA biosynthetic process	ACPA_negative_RA	ZNF276, BTG1, RPS7, ARNT, MEOX2, MLF1, NFATC4, NR4A1, PPP3R1, NFX1, APEX1, TCF4, SPG20	13	2.30954	0.00261219
GO:0051093~negative regulation of developmental process	ACPA_negative_RA	TCF4, MAP4, MEOX2, SPG20, SOCS5, NFATC4	6	5.63261	0.00293472
GO:1901652~response to peptide	ACPA_negative_RA	NR4A1, BTG1, CISH, APEX1, SIK2	5	7.8125	0.00295378
GO:0010243~response to organonitrogen compound	ACPA_negative_RA	NR4A1, BTG1, CISH, APEX1, PIK3C3, SIK2	6	5.27567	0.0038921
GO:0010467~gene expression	ACPA_negative_RA	ZNF276, BTG1, RPS7, ARNT, MEOX2, MLF1, NFATC4, NR4A1, PPP3R1, PSMD4, NFX1, APEX1, PIK3C3, TCF4, SPG20	15	1.96122	0.00389776
GO:0048646~anatomical structure formation involved in morphogenesis	ACPA_negative_RA	NR4A1, BTG1, RPS7, TCF4, MAP4, MEOX2, NFATC4	7	4.21916	0.00391746
GO:0048514~blood vessel morphogenesis	ACPA_negative_RA	NR4A1, BTG1, TCF4, MEOX2, NFATC4	5	7.06466	0.00423655
GO:0010646~regulation of cell communication	ACPA_negative_RA	PPP3R1, CISH, PSMD4, DAPK2, ARNT, TCF4, SIK2, STAM2, SPG20, SOCS5, NFATC4	11	2.5269	0.00432986
GO:0048584~positive regulation of response to stimulus	ACPA_negative_RA	IGHG1, PPP3R1, PSMD4, DAPK2, APEX1, ARNT, PIK3C3, SOCS5, NFATC4	9	3.07574	0.00434639
GO:0006355~regulation of transcription, DNA-templated	ACPA_negative_RA	ZNF276, NR4A1, PPP3R1, BTG1, NFX1, APEX1, ARNT, TCF4, MEOX2, MLF1, SPG20, NFATC4	12	2.31057	0.00475943
GO:0023051~regulation of signaling	ACPA_negative_RA	PPP3R1, CISH, PSMD4, DAPK2, ARNT, TCF4, SIK2, STAM2, SPG20, SOCS5, NFATC4	11	2.48575	0.00489677
GO:1903506~regulation of nucleic acid-templated transcription	ACPA_negative_RA	ZNF276, NR4A1, PPP3R1, BTG1, NFX1, APEX1, ARNT, TCF4, MEOX2, MLF1, SPG20, NFATC4	12	2.29655	0.00500048
GO:0006796~phosphate-containing compound metabolic process	ACPA_negative_RA	PPP3R1, CISH, PSMD4, DAPK2, STK26, APEX1, ARNT, PIK3C3, SIK2, IP6K1, SOCS5	11	2.47527	0.00505365
GO:0006793~phosphorus metabolic process	ACPA_negative_RA	PPP3R1, CISH, PSMD4, DAPK2, STK26, APEX1, ARNT, PIK3C3, SIK2, IP6K1, SOCS5	11	2.47046	0.00512742
GO:2001141~regulation of RNA biosynthetic process	ACPA_negative_RA	ZNF276, NR4A1, PPP3R1, BTG1, NFX1, APEX1, ARNT, TCF4, MEOX2, MLF1, SPG20, NFATC4	12	2.28458	0.00521667
GO:1901698~response to nitrogen compound	ACPA_negative_RA	NR4A1, BTG1, CISH, APEX1, PIK3C3, SIK2	6	4.65084	0.0066417
GO:0010468~regulation of gene expression	ACPA_negative_RA	ZNF276, BTG1, ARNT, MEOX2, MLF1, NFATC4, NR4A1, PPP3R1, PSMD4, NFX1, APEX1, TCF4, SPG20	13	2.07566	0.00671515
GO:0051252~regulation of RNA metabolic process	ACPA_negative_RA	ZNF276, NR4A1, PPP3R1, BTG1, NFX1, APEX1, ARNT, TCF4, MEOX2, MLF1, SPG20, NFATC4	12	2.21292	0.00673801
GO:0071310~cellular response to organic substance	ACPA_negative_RA	NR4A1, CISH, PSMD4, APEX1, ARNT, TCF4, SIK2, SPG20, SOCS5	9	2.85624	0.00686055
GO:0097659~nucleic acid-templated transcription	ACPA_negative_RA	ZNF276, NR4A1, PPP3R1, BTG1, NFX1, APEX1, ARNT, TCF4, MEOX2, MLF1, SPG20, NFATC4	12	2.20764	0.00686752
GO:0034654~nucleobase-containing compound biosynthetic process	ACPA_negative_RA	ZNF276, BTG1, RPS7, ARNT, MEOX2, MLF1, NFATC4, NR4A1, PPP3R1, NFX1, APEX1, TCF4, SPG20	13	2.06994	0.0068767
GO:2000026~regulation of multicellular organismal development	ACPA_negative_RA	BTG1, PSMD4, ARNT, TCF4, MEOX2, SPG20, SOCS5, NFATC4	8	3.22487	0.00687964
GO:0034645~cellular macromolecule biosynthetic process	ACPA_negative_RA	ZNF276, BTG1, RPS7, ARNT, MEOX2, MLF1, NFATC4, NR4A1, PPP3R1, NFX1, APEX1, PIK3C3, TCF4, SPG20	14	1.93785	0.00743393
GO:0001568~blood vessel development	ACPA_negative_RA	NR4A1, BTG1, TCF4, MEOX2, NFATC4	5	6.02214	0.00743512
GO:0071375~cellular response to peptide hormone stimulus	ACPA_negative_RA	NR4A1, CISH, APEX1, SIK2	4	9.40678	0.0074991
GO:0051171~regulation of nitrogen compound metabolic process	ACPA_negative_RA	ZNF276, BTG1, ARNT, MEOX2, MLF1, NFATC4, NR4A1, PPP3R1, PSMD4, NFX1, APEX1, TCF4, SPG20	13	2.04785	0.00754066
GO:0018130~heterocycle biosynthetic process	ACPA_negative_RA	ZNF276, BTG1, RPS7, ARNT, MEOX2, MLF1, NFATC4, NR4A1, PPP3R1, NFX1, APEX1, TCF4, SPG20	13	2.0446	0.00764392
GO:0016310~phosphorylation	ACPA_negative_RA	CISH, PSMD4, DAPK2, STK26, ARNT, PIK3C3, SIK2, IP6K1, SOCS5	9	2.80114	0.00772143
GO:0019438~aromatic compound biosynthetic process	ACPA_negative_RA	ZNF276, BTG1, RPS7, ARNT, MEOX2, MLF1, NFATC4, NR4A1, PPP3R1, NFX1, APEX1, TCF4, SPG20	13	2.0386	0.00783878
GO:0002684~positive regulation of immune system process	ACPA_negative_RA	IGHG1, PSMD4, DAPK2, ARNT, PIK3C3, SOCS5	6	4.33594	0.00888948
GO:1901653~cellular response to peptide	ACPA_negative_RA	NR4A1, CISH, APEX1, SIK2	4	8.80952	0.00897352
GO:0001944~vasculature development	ACPA_negative_RA	NR4A1, BTG1, TCF4, MEOX2, NFATC4	5	5.68648	0.00907021
GO:0006366~transcription from RNA polymerase II promoter	ACPA_negative_RA	NR4A1, PPP3R1, NFX1, ARNT, TCF4, MEOX2, SPG20, NFATC4	8	3.04945	0.00931568
GO:0002682~regulation of immune system process	ACPA_negative_RA	IGHG1, PPP3R1, PSMD4, DAPK2, ARNT, PIK3C3, SOCS5	7	3.52413	0.00940071
GO:0006357~regulation of transcription from RNA polymerase II promoter	ACPA_negative_RA	NR4A1, PPP3R1, NFX1, ARNT, TCF4, MEOX2, SPG20, NFATC4	8	3.02452	0.00973502
GO:2000112~regulation of cellular macromolecule biosynthetic process	ACPA_negative_RA	ZNF276, NR4A1, PPP3R1, BTG1, NFX1, APEX1, ARNT, TCF4, MEOX2, MLF1, SPG20, NFATC4	12	2.08594	0.0107211
GO:0016070~RNA metabolic process	ACPA_negative_RA	ZNF276, BTG1, RPS7, ARNT, MEOX2, MLF1, NFATC4, NR4A1, PPP3R1, NFX1, APEX1, TCF4, SPG20	13	1.94035	0.0118905
GO:0045944~positive regulation of transcription from RNA polymerase II promoter	ACPA_negative_RA	NR4A1, PPP3R1, ARNT, TCF4, MEOX2, NFATC4	6	3.99856	0.01238
GO:1901700~response to oxygen-containing compound	ACPA_negative_RA	NR4A1, BTG1, CISH, STK26, APEX1, PIK3C3, SIK2	7	3.31259	0.012583
GO:0019219~regulation of nucleobase-containing compound metabolic process	ACPA_negative_RA	ZNF276, NR4A1, PPP3R1, BTG1, NFX1, APEX1, ARNT, TCF4, MEOX2, MLF1, SPG20, NFATC4	12	2.02851	0.0132881
GO:0010556~regulation of macromolecule biosynthetic process	ACPA_negative_RA	ZNF276, NR4A1, PPP3R1, BTG1, NFX1, APEX1, ARNT, TCF4, MEOX2, MLF1, SPG20, NFATC4	12	2.02703	0.0133624
GO:0009968~negative regulation of signal transduction	ACPA_negative_RA	CISH, PSMD4, STAM2, SPG20, SOCS5, NFATC4	6	3.82231	0.0148445
GO:0006351~transcription, DNA-templated	ACPA_negative_RA	ZNF276, NR4A1, PPP3R1, NFX1, APEX1, ARNT, TCF4, MEOX2, MLF1, SPG20, NFATC4	11	2.11685	0.0156034
GO:0045595~regulation of cell differentiation	ACPA_negative_RA	BTG1, STK26, ARNT, TCF4, SPG20, SOCS5, NFATC4	7	3.14524	0.0159965
GO:0009719~response to endogenous stimulus	ACPA_negative_RA	NR4A1, BTG1, CISH, APEX1, PIK3C3, SIK2, SPG20	7	3.13711	0.0161876
GO:0006979~response to oxidative stress	ACPA_negative_RA	BTG1, STK26, APEX1, ARNT	4	7.04315	0.0163907
GO:0031345~negative regulation of cell projection organization	ACPA_negative_RA	MAP4, SPG20, NFATC4	3	13.6029	0.0187042
GO:0010648~negative regulation of cell communication	ACPA_negative_RA	CISH, PSMD4, STAM2, SPG20, SOCS5, NFATC4	6	3.52157	0.020537
GO:0023057~negative regulation of signaling	ACPA_negative_RA	CISH, PSMD4, STAM2, SPG20, SOCS5, NFATC4	6	3.5097	0.0208104
GO:0045935~positive regulation of nucleobase-containing compound metabolic process	ACPA_negative_RA	NR4A1, PPP3R1, APEX1, ARNT, TCF4, MEOX2, NFATC4	7	2.92898	0.0221018
GO:0007166~cell surface receptor signaling pathway	ACPA_negative_RA	IGHG1, PPP3R1, CISH, PSMD4, ARNT, STAM2, SPG20, SOCS5, NFATC4	9	2.33936	0.0221088
GO:0007049~cell cycle	ACPA_negative_RA	NR4A1, PSMD4, STK26, APEX1, PIK3C3, MAP4, MLF1	7	2.90446	0.0229494
GO:0071417~cellular response to organonitrogen compound	ACPA_negative_RA	NR4A1, CISH, APEX1, SIK2	4	5.81761	0.0270388
GO:0009725~response to hormone	ACPA_negative_RA	NR4A1, BTG1, CISH, APEX1, SIK2	5	4.06177	0.027929
GO:0051173~positive regulation of nitrogen compound metabolic process	ACPA_negative_RA	NR4A1, PPP3R1, APEX1, ARNT, TCF4, MEOX2, NFATC4	7	2.7483	0.0293053
GO:0031325~positive regulation of cellular metabolic process	ACPA_negative_RA	NR4A1, PPP3R1, PSMD4, APEX1, ARNT, TCF4, MEOX2, SOCS5, NFATC4	9	2.19928	0.031112
GO:0010604~positive regulation of macromolecule metabolic process	ACPA_negative_RA	NR4A1, PPP3R1, PSMD4, APEX1, ARNT, TCF4, MEOX2, SOCS5, NFATC4	9	2.18619	0.0321386
GO:0010605~negative regulation of macromolecule metabolic process	ACPA_negative_RA	NR4A1, CISH, PSMD4, NFX1, APEX1, TCF4, SOCS5, NFATC4	8	2.38607	0.0328397
GO:0045893~positive regulation of transcription, DNA-templated	ACPA_negative_RA	NR4A1, PPP3R1, ARNT, TCF4, MEOX2, NFATC4	6	3.08562	0.0341097
GO:1903508~positive regulation of nucleic acid-templated transcription	ACPA_negative_RA	NR4A1, PPP3R1, ARNT, TCF4, MEOX2, NFATC4	6	3.08562	0.0341097
GO:0031324~negative regulation of cellular metabolic process	ACPA_negative_RA	NR4A1, CISH, PSMD4, NFX1, APEX1, TCF4, SOCS5, NFATC4	8	2.36674	0.0341666
GO:0050776~regulation of immune response	ACPA_negative_RA	IGHG1, PPP3R1, PSMD4, PIK3C3, SOCS5	5	3.80345	0.0344563
GO:0002764~immune response-regulating signaling pathway	ACPA_negative_RA	IGHG1, PPP3R1, PSMD4, PIK3C3	4	5.22599	0.0355665
GO:0006468~protein phosphorylation	ACPA_negative_RA	CISH, PSMD4, DAPK2, STK26, PIK3C3, SIK2, SOCS5	7	2.62217	0.0359284
GO:0048585~negative regulation of response to stimulus	ACPA_negative_RA	CISH, PSMD4, STAM2, SPG20, SOCS5, NFATC4	6	3.04054	0.0360444
GO:1902680~positive regulation of RNA biosynthetic process	ACPA_negative_RA	NR4A1, PPP3R1, ARNT, TCF4, MEOX2, NFATC4	6	3.04054	0.0360444
GO:0045765~regulation of angiogenesis	ACPA_negative_RA	BTG1, TCF4, MEOX2	3	9.375	0.0372593
GO:0072358~cardiovascular system development	ACPA_negative_RA	NR4A1, BTG1, TCF4, MEOX2, NFATC4	5	3.67063	0.038544
GO:0072359~circulatory system development	ACPA_negative_RA	NR4A1, BTG1, TCF4, MEOX2, NFATC4	5	3.67063	0.038544
GO:0034599~cellular response to oxidative stress	ACPA_negative_RA	STK26, APEX1, ARNT	3	9.12829	0.0391102
GO:0042981~regulation of apoptotic process	ACPA_negative_RA	NR4A1, PPP3R1, BTG1, DAPK2, STK26, NFATC4	6	2.97321	0.0391794
GO:0007167~enzyme linked receptor protein signaling pathway	ACPA_negative_RA	CISH, ARNT, STAM2, SPG20, SOCS5	5	3.63601	0.0397064
GO:1901699~cellular response to nitrogen compound	ACPA_negative_RA	NR4A1, CISH, APEX1, SIK2	4	4.97312	0.0403008
GO:0043067~regulation of programmed cell death	ACPA_negative_RA	NR4A1, PPP3R1, BTG1, DAPK2, STK26, NFATC4	6	2.94586	0.0405438
GO:0051254~positive regulation of RNA metabolic process	ACPA_negative_RA	NR4A1, PPP3R1, ARNT, TCF4, MEOX2, NFATC4	6	2.9417	0.0407564
GO:0090287~regulation of cellular response to growth factor stimulus	ACPA_negative_RA	ARNT, TCF4, SPG20	3	8.85638	0.0413136
GO:0051726~regulation of cell cycle	ACPA_negative_RA	NR4A1, PSMD4, APEX1, PIK3C3, MLF1	5	3.55405	0.042634
GO:0043065~positive regulation of apoptotic process	ACPA_negative_RA	NR4A1, PPP3R1, BTG1, NFATC4	4	4.8514	0.0428778
GO:0043068~positive regulation of programmed cell death	ACPA_negative_RA	NR4A1, PPP3R1, BTG1, NFATC4	4	4.80936	0.0438183
GO:0038093~Fc receptor signaling pathway	ACPA_negative_RA	IGHG1, PPP3R1, PSMD4	3	8.56481	0.0438887
GO:1901342~regulation of vasculature development	ACPA_negative_RA	BTG1, TCF4, MEOX2	3	8.4949	0.0445417
GO:0008219~cell death	ACPA_negative_RA	NR4A1, PPP3R1, BTG1, DAPK2, STK26, MEOX2, NFATC4	7	2.48021	0.0455024
GO:0009893~positive regulation of metabolic process	ACPA_negative_RA	NR4A1, PPP3R1, PSMD4, APEX1, ARNT, TCF4, MEOX2, SOCS5, NFATC4	9	2.04579	0.045785
GO:0061061~muscle structure development	ACPA_negative_RA	NR4A1, BTG1, MEOX2, NFATC4	4	4.71138	0.0461183
GO:0009892~negative regulation of metabolic process	ACPA_negative_RA	NR4A1, CISH, PSMD4, NFX1, APEX1, TCF4, SOCS5, NFATC4	8	2.20063	0.048355
GO:0051241~negative regulation of multicellular organismal process	ACPA_negative_RA	TCF4, MEOX2, SPG20, SOCS5, NFATC4	5	3.41077	0.0484175
GO:0010942~positive regulation of cell death	ACPA_negative_RA	NR4A1, PPP3R1, BTG1, NFATC4	4	4.57166	0.0496811
