# Supplementary material for: Patients with ACPA-positive and ACPA-negative rheumatoid arthritis show different serological autoantibody repertoires and autoantibody associations with disease activity
Source: Sci Rep. 2023 Apr 1;13:5360. doi: 10.1038/s41598-023-32428-4 (PMC10066987; doi:10.1038/s41598-023-32428-4)
Supplement: Supplementary file 12 — Supplementary Information 12. [file 41598_2023_32428_MOESM12_ESM.xlsx]

## Sheet: STable10
Supplementary Table 10. Spearman correlation coefficients between autoantibody abundances and Clinical Disease Activity Index.
Autoantibody	Spearman_corr_all_RA	P_value_all_RA	Spearman_corr_ACPA_positive_RA	P_value_ACPA_positive_RA	Spearman_corr_ACPA_negative_RA	P_value_ACPA_negative_RA
VDR	-0.26398	0.0493083	-0.118314	0.541022	-0.496947	0.0091104
TPM3	0.220291	0.102798	-0.0897215	0.643474	0.530606	0.00440914
TPM1	0.262447	0.0506919	-0.0663045	0.732553	0.507791	0.00685232
SP1	0.133272	0.327482	-0.1193	0.537632	0.53602	0.00448886
RAB38	-0.239575	0.0753421	-0.484595	0.00772033	0.0622711	0.757147
PYGB	0.293278	0.0282585	0.544984	0.00223513	-0.0980003	0.626753
PELO	-0.433176	0.000853875	-0.571112	0.00121336	-0.267399	0.176992
PAK2	-0.312801	0.0189135	-0.497473	0.0060365	-0.0980003	0.626753
MMP2	0.231136	0.0865386	0.480158	0.00838545	-0.101954	0.611548
MED4	-0.119053	0.382158	-0.480404	0.00834727	0.221001	0.266717
MARK3	0.246484	0.0670589	0.0244023	0.90001	0.498779	0.00882759
GNA15	0.255298	0.0575663	0.497905	0.00598595	-0.0409035	0.839512
FRK	0.230012	0.0881237	-0.0488106	0.801474	0.528694	0.00515588
FAS	0.32656	0.0140343	0.511708	0.00454857	0.241758	0.223465
EXT2	0.35178	0.00784491	0.543752	0.00229771	0.0891331	0.657324
ESR2	-0.109995	0.41966	0.2842	0.135136	-0.563492	0.00260099
ELK1	0.248047	0.0652898	-0.0468962	0.809115	0.52458	0.0049682
EGR2	-0.0857486	0.529761	0.18296	0.342121	-0.527856	0.00465729
DDIT3	0.0782943	0.56626	-0.21536	0.261878	0.501832	0.00837273
DCLK1	-0.216493	0.10902	-0.0527484	0.785812	-0.553114	0.0032126
CXCR4	0.0228225	0.867404	0.433152	0.0189171	-0.508014	0.00682385
CLK3	0.42632	0.00105213	0.38033	0.041825	0.519695	0.00546454
CISH	0.442063	0.000647143	0.466108	0.0108188	0.398657	0.0403547
CDKN2B	0.275022	0.0402278	0.513434	0.00439159	0.0760422	0.706191
CAPG	-0.295705	0.0269193	-0.102046	0.598374	-0.49916	0.00803481
AK1	-0.189762	0.161277	-0.535864	0.00273518	0.233211	0.240654
AHSG	-0.0166484	0.90307	0.402367	0.0304718	-0.499847	0.00793482
