# Supplementary material for: Patients with ACPA-positive and ACPA-negative rheumatoid arthritis show different serological autoantibody repertoires and autoantibody associations with disease activity
Source: Sci Rep. 2023 Apr 1;13:5360. doi: 10.1038/s41598-023-32428-4 (PMC10066987; doi:10.1038/s41598-023-32428-4)
Supplement: Supplementary file 13 — Supplementary Information 13. [file 41598_2023_32428_MOESM13_ESM.xlsx]

## Sheet: STable11
Supplementary Table 11. Raw abundance values of autoantibodies (RFUs) across all serum samples.
Sample_ID	Study_group	A1BG	AAK1	AARS	ABCF1	ABCF3	ABI1	ABL2	ABT1	ACAT2	ACPP	ACRBP	ACSL6	ACTA1	ACTB	ACTL7B	ACTL8	ACTR2	ACVR1	ACVR1C	ACVR2A	ADAM2	ADAM29	ADCK1	ADD1	ADSL	AFF4	AFP	AGR2	AHSG	AICDA	AIF1	AIFM1	AIFM2	AIFM3	AIM2	AK1	AK2	AK3	AK4	AK7	AK9	AKAP3	AKAP4	AKT1	AKT2	AKT3	ALDOA	ALOX15
Case01	ACPA_negative_RA	79.5	80.75	70	81	101	101.5	70.25	58.5	92.25	73	57.25	73.25	74.5	101	72.75	68.5	67	61.5	47	113.75	68.5	53.25	39.5	56.5	83	1382	106.75	73.25	53.75	70.5	14.5	169.25	85.25	48.25	40.75	66.5	62.25	45.5	74.25	50.25	34.5	63.5	41.75	31.25	170.5	97	131.75	82
Case02	ACPA_negative_RA	369.75	304.25	291	253.5	308	294.5	389.5	191.75	230.5	235.75	161.5	171	210	218.25	240	245	212	210	136.75	244	244.667	198.333	88	144	257.5	489.25	409	380.25	228.75	359.25	19	485.75	291.667	222.333	139.75	298.25	270.5	145	262.25	184.25	81.75	216.25	122.25	46.25	469.5	341.75	253.5	296
Case03	ACPA_positive_RA	174	269.25	187.25	229.25	292.25	345	153.75	172.75	678	168	142.75	174	169.25	367	185.25	150.5	159.75	135.75	102	180.25	164.75	117.25	90	144.75	469	646.75	203.5	192.5	110	148.25	34.25	273	283.75	117.5	95.25	332	268	122	263.75	165.5	72.75	187	115.25	55.25	249	427	837.25	186.5
Case04	ACPA_positive_RA	89.75	115.75	108.5	122.75	119.75	131	92.25	78.5	96.75	93.5	83.5	82.3333	107	112.5	110.5	97.5	99.5	92.75	67.25	94.5	75	86.5	75.25	71.25	104	188.5	143.5	94.75	72.75	94	27	256.75	110.5	72.25	61	81	84.5	64.25	85.75	77	51	94.75	75.5	41.5	262.5	121.75	103	104
Case05	ACPA_negative_RA	43.25	53.5	50.25	63	66.5	69	52.25	42.25	40.75	38.75	34.5	51.5	61.25	49.25	48.5	43.75	44	43.25	38.25	58.25	41.75	31.25	25.25	42.25	52.25	139.25	68.3333	51.75	29.75	53.75	13.75	87.5	53.25	38.5	28	47.25	44.5	23.5	41.5	28.75	16.75	39.75	33.5	23	95.25	70.75	44.25	51.25
Case06	ACPA_positive_RA	135.5	181.25	181.25	212.5	203.5	191	158.25	140.25	146.75	144.25	125.25	163.75	204.25	166.75	140	157.75	138.5	140.25	112.5	258.75	149	130	86.75	133	176.75	607.25	218.75	159.25	90.75	153.5	19.75	238.75	168	125.75	95.5	155.5	141.5	66.25	138.25	84	53	152.75	123	49.75	268	178.75	139	168
Case07	ACPA_positive_RA	198.5	207.25	177	250.5	286	245.5	197.5	151	445.5	195	128	168.5	210.75	253.25	183.5	191.75	139.5	130.25	97	175.75	191.25	117.75	81	120	333	316	237	216.75	93.75	166.5	26	197	227.75	132.75	79.25	227.75	194.75	78.75	201.5	111.25	44	196	117.25	46.5	216.75	346.25	548	219
Case08	ACPA_positive_RA	65.25	64	59	60.25	66.75	73.5	55.25	45.75	52.25	47.25	37.6667	48.25	50.25	50.75	58.5	46.25	50.25	47.75	36	80.25	39.6667	40	29	42.5	55.5	97.25	81.5	62.5	43.75	67.25	10.5	113.75	63	34.75	31.25	48.5	46	37.5	62	45.75	29	34.5	32.25	26.25	112.25	65.25	56.5	57.5
Case09	ACPA_negative_RA	115	93.5	72	86.75	94.5	107.25	78	56.25	73	73	57.75	80.5	82	74.5	66.75	74	65	67.25	60	69.25	69	54.5	38.75	69.75	76.25	155.75	107.25	74	46	68.5	13.5	166.333	75.75	57.5	41.5	64.75	64.75	40.25	64.5	47.25	26.25	67.5	55.3333	28	179.75	92.5	105.75	68.5
Case10	ACPA_positive_RA	75.75	94	81	93.5	114.25	100.5	101.25	67	80.5	67	54.75	78	97	84.5	75.5	76	75.5	70	60.5	80.5	74.25	54	43.5	62.5	82.75	1588.25	104.5	86.25	48.5	83.75	17	139.25	128	60.25	44.75	71.5	69	37	69.25	50.75	28	70.5	55	28	145.5	105.75	73	81.5
Case11	ACPA_positive_RA	105	184.75	168	191.5	186.75	288.5	181	128.5	194	107.5	103.75	194.25	207.25	157.25	160.5	122.25	171	168.75	158.25	163.25	121	101.5	134	187	175.667	477.333	220	130.75	114	136.667	73.75	250.5	163	99.75	105.5	133.25	126.75	113.5	136.25	113.75	99.25	115	83	162.667	316.25	194.5	196	146.667
Case12	ACPA_negative_RA	41.25	51.5	45.5	57.25	62.5	69.5	44.5	37.75	44.5	36	33.25	44.75	50.5	47.75	44.25	39.75	42.5	39.5	32.5	162.25	40	34.25	29	37	49.75	103.5	68.5	43.25	30.25	41.25	13	113.75	50.5	33.25	26.5	38.5	41	28.5	43	52.75	21	43.5	27.25	25.25	136.25	61.25	49.25	50.25
Case13	ACPA_positive_RA	52.75	50.75	48.5	56.75	62.5	73.25	47.5	37	44.5	44.25	38.75	43.75	50.25	48.5	48.25	43.25	46.75	43.5	34.5	110.75	43.5	37	33.5	38.6667	47.25	81.5	71.25	46.5	38.75	50	12	108.5	54.25	34.5	27.5	41.5	44.75	38.25	106	40.75	29	44	29.75	25.25	111	60	53.25	48.5
Case14	ACPA_negative_RA	81.5	98.5	88.5	109.25	121.5	123.25	104	77	90.25	86.25	67	87.75	103	101.25	79.5	96.75	79.75	76	64.25	90.25	86.25	69.75	43	77.75	95.25	135.75	144.75	96.75	55.25	92	16	250.75	96.75	71.5	50	83	88.5	46.25	84.75	59.25	33.5	85.5	63.5	33.25	227.25	147.75	89.25	97.75
Case15	ACPA_negative_RA	63.5	77.5	62.25	80.75	85.5	87.25	69	52.5	56.75	57	45	56.75	71.25	72.25	59.5	61.5	57.25	50.25	48.5	61.5	54.75	40.75	31.5	48	68.5	99.75	97	65	40.25	67.25	14.5	126	74.25	44.25	31.75	59	61	32.25	60.5	39.5	24	54.5	37.25	26.5	127.75	84.5	66.25	66.5
Case16	ACPA_positive_RA	73.75	90.75	84.5	95.5	113.25	114	72.5	74.25	84.5	68	56.75	78	87	81	81	75.75	81.75	67.25	55.75	74.25	65.75	54.75	44.5	62	86	142	115.25	74	52.75	71	16	164.75	87.5	60.25	46.75	72.25	65	45.5	74.5	54	34.5	69.25	45.25	32.75	159	105.5	112.25	80.25
Case17	ACPA_negative_RA	69	106.25	79.5	115.5	102	139.5	67	57.75	180.75	66.25	52.75	83.75	99.25	108.5	81.5	64	76.75	63	49.25	73.75	66	45	38.5	61.25	149.25	192	125.25	67	48	62	16.5	128.25	89.5	44	33	69	71	39	83.75	48.25	29	53	37	33	139.75	126.25	280.5	76.5
Case18	ACPA_positive_RA	79.75	91	80	93	101.5	112.75	75	61.75	91.5	71.75	61.5	82	86.75	98	82.25	76.75	79.75	65.25	53.5	86.75	69.75	53	37.5	60.25	97.25	170.75	112.5	74.25	51.75	73.5	14.25	138.75	87	50.5	39.75	61.5	69.75	38.75	70	56	29.5	68	42.5	35.5	140.75	107.25	160.25	89
Case19	ACPA_positive_RA	72.25	107.75	76.5	91.75	92.25	108.5	84.5	54.75	80	71.25	63.75	73.75	76.25	80	76.25	81	82.75	75.25	61.75	70.75	79.3333	55.25	41.25	62.5	96.25	235.75	92.5	78.25	53.25	67.5	14.25	134.5	82.25	59	43	67	72.5	43.25	69.25	58.25	30.75	78.75	49	28.75	138.5	99.5	116.5	76.25
Case20	ACPA_positive_RA	69.25	67.5	53.25	72	128.25	80.25	63.75	58.25	123.25	77	47.75	66.5	63.75	106.75	63.25	61.25	51.25	54.5	49	67.75	66.25	39	35.25	47.75	96.5	113.75	103	57	39.25	61.5	15.25	169.25	80.25	46	29.75	51.25	57.25	24.25	62	31.25	21.5	50.5	38.75	27.5	189.5	78.75	217.25	82
Case21	ACPA_negative_RA	129.5	149.5	137.75	162.25	166.75	174.75	139.5	124.75	130.5	123.25	111	137	158.25	141	136.25	146.75	134.5	130.25	101.25	136	131.25	103.5	78.25	124.75	136.5	749.75	163.25	137.5	87	122.75	29.5	218	135.25	116.25	91.25	119.75	118.25	76.75	117.25	100.25	53.75	140.5	92.25	52	224.75	150.25	130	132.5
Case22	ACPA_positive_RA	60.5	85.5	69.5	86.75	92.75	114.5	73	68	75.5	58	49	69.25	86	68.75	67	66.75	72.75	66.75	61	69.5	64.25	50.5	45	71	71.25	421	116	64.75	48.25	71.5	20.6667	173.25	79.5	58	40.5	67.5	71.25	57	71.25	50.75	36	63.25	45.5	48	176	95.25	69.75	73.75
Case23	ACPA_negative_RA	61.5	81.75	68	88.75	93.25	94	74.5	57.25	86	61.5	48.5	61	79.25	72	63.5	71	64	60.75	54.75	65.25	63.5	49.5	37.25	55	74	228.5	98	72.25	39	69.75	12.6667	122.75	78	54	37.5	65	64	33.3333	64.75	59.75	26	60.25	42.25	29	130.25	95	62	78.25
Case24	ACPA_negative_RA	90.25	121	87.75	119.25	123.5	117.75	104.75	81.25	87.75	88.75	69.5	86.5	113.25	99	80	89.5	81.75	88	79.5	95	87	70	54.25	93	96.25	167.25	146	88.5	53.5	91	24	221.25	100.25	75.25	58.5	83.25	80.25	41.75	84.5	57.25	31.25	85.75	64.5	43	251.25	124.5	108.25	98.5
Case25	ACPA_positive_RA	39.75	58.5	47.25	64	63.5	75.25	51.5	37.25	47.5	41.5	34.25	46	57.75	49	41.75	46.75	44.75	41.5	34.5	47.5	43.25	35.75	25.75	39.25	51.25	87.5	72.75	52.5	28.25	50.25	11	99.75	53	34.5	28	41.25	43.25	25.25	44.75	29.25	18	38.6667	30.25	21.5	105.75	64.5	43.25	49.5
Case26	ACPA_positive_RA	153.75	119.5	103.5	124.5	142	142.5	131.5	91	104.75	96.75	79.75	98.5	125.5	111	109.75	106.25	98.25	96	81	111.75	97.25	80	63	98	111	225.25	171.75	113.25	72.75	120.25	31.25	284.25	125.5	84	60.25	109	101.5	62	101	78.25	42.75	102.75	74.25	48	287.5	141.25	108	115.75
Case27	ACPA_positive_RA	88.75	88	81.75	120.75	97	93.5	111.5	62.25	73	72.25	65	74.5	86.25	84	83.75	74.75	72.25	66.5	50	104.5	77.25	61	38.75	67	87.75	122.5	126.75	101.75	52.75	107.5	14	136	102.25	69.5	44.5	97.75	83.5	43.5	84	51.75	27.25	72.75	41.25	24.25	143	111.75	77	95
Case28	ACPA_positive_RA	44.25	51.5	46.5	60.5	64	72.75	44.25	38.5	43.5	36.75	34.75	44.25	51.25	49.75	46.25	41.25	47	40	34.25	44	42.5	32.25	29.5	41	49.25	99.25	72.25	45	29.75	43.5	10	107.5	51.25	32	26	38.25	41.5	26.5	42.75	32.25	17.75	41.75	25.75	23.5	106	62.5	49.75	48.75
Case29	ACPA_negative_RA	79.75	105.25	80	99.5	107	129.25	78	52.25	80.75	69	63	68	82.75	78.75	79	72	85	69	54.5	215.5	68.5	58	44.25	59.75	86	261.5	124	76.5	54.5	75.75	16	252.5	90.25	51.25	38.5	66	70.75	48.25	77.5	52.75	34.5	68	50.5	33.75	233.5	110.25	108.75	86.5
Case30	ACPA_negative_RA	52	68	53.5	71.5	69.5	82	56.5	50.75	50.75	52.25	41	50.75	62.25	54.25	51.25	58.25	55.25	47	41	137.75	52	41.5	30.5	49.25	62	99.25	83	56.25	33	56.5	11.5	107.25	60.5	42.25	32.25	65.25	58	30.25	60.75	35	22.75	49.5	42	25	116.25	73.25	47.5	57.25
Case31	ACPA_negative_RA	76.5	90.75	69.75	72	77	125.25	71.5	50	127.25	92.25	57.5	75	67.75	103.25	77.75	71.25	77	60	56.25	72.5	65.5	54	47.25	58.25	99	151.5	87.75	69.25	51.25	65	13.5	100	84.75	54	35.75	62.75	63.5	36.75	64	54.75	28.25	56	46.75	28.75	107	83.5	267.5	73.5
Case32	ACPA_positive_RA	145.75	178.25	170.75	186.5	182	215.25	126.25	129	145.75	156.25	106.25	142	180.25	169.5	158	141.25	173	143.25	113.333	136.5	135.75	109.5	96.5	128	160.25	713.25	214.25	132	90.25	144.25	29.25	365.5	151.5	99	79	192	144.5	85.5	146.75	100	56.5	111.333	85	62	414.25	190.5	156	148.25
Case33	ACPA_positive_RA	114.5	233	113.25	179	195.75	156.25	124.25	100.5	168.75	112.5	81.25	102.75	147	127.75	105.25	115	109	111	105.5	127.75	109.25	87.25	64.75	94	152.25	431.75	202	124.25	68.25	121	19.25	300.5	123.75	89	59.25	105.75	110.5	46.25	106.25	62.25	31.75	103	70	41.75	351.75	166.25	183.75	139.5
Case34	ACPA_positive_RA	107.333	36.5	27.5	16	56	61.6667	78.6667	35	501.25	130.5	58.75	25.5	66.6667	73.25	0	81.75	41	81	0	0	102.75	56.5	0	0	187.5	232.25	68.5	115.25	0	67.3333	0	242	89.5	74.75	0	107.75	101	0	89.25	30.5	0	102.25	25.6667	0	153.75	143.75	613.25	68
Case35	ACPA_positive_RA	25.3333	57.25	30	54	53.75	61.75	37	34.6667	55.75	42.5	30.75	38.5	47.5	51.75	28.25	46.75	32.25	33.3333	28.6667	43.25	37.25	32.75	21	29.5	48.5	104.5	65.75	36.5	6.66667	41.75	8.5	55.75	44	30.75	23.6667	30.25	32.25	0	43.5	11	0	36.75	27.6667	11	87.25	49.25	47.75	59.5
Case36	ACPA_negative_RA	78.25	100.25	72.25	101	98.25	110.25	79.75	63	148.25	86.75	62.75	81.25	87.75	106	73.5	75.75	67.5	72	67.25	80	73.25	54	46	70.75	118.25	166.75	111.75	78.75	54.5	76.75	20	125.25	98.75	64	45.75	80.5	76.75	43	82.75	57.5	32.25	63.75	47.75	39.5	149.5	113.75	244.5	92.25
Case37	ACPA_positive_RA	85.75	112.25	79.75	95.25	108.5	105.5	106	65.75	131.25	87.25	62.5	92.75	86.75	110.25	78.75	88	69.5	77	61.75	95	81	61	46.75	75.25	117.5	174.5	126.75	97.75	51.5	93.75	16	150.5	94.75	79	50	84.25	68	41	86.25	48.75	30.25	73.25	56.25	28.75	149.75	113	136	109.25
Case38	ACPA_positive_RA	68.5	85	73	95	98.75	95	71	57.25	97	72.25	52.75	63.75	81.5	76	63.5	71.5	66.5	60	51.5	74	67	52.25	38.75	59.5	84.5	112.75	105.75	75	44.75	77.25	12.5	177.75	75	54.75	37	60.75	63.75	37.75	62	45.5	24.5	58.25	40.75	28	145	86.25	113.5	71.25
Case39	ACPA_positive_RA	141.75	100.5	71.5	87.5	96	103	70.75	70.25	215.75	164.25	73.75	129.75	80.25	190.25	101.75	96.25	80.25	67	56.25	88.5	99.5	50.75	39.5	64.5	154.25	178.25	122.5	74.5	77	81.5	18.25	148	114	62	38.5	59	63.5	31.5	77.5	85.5	33	65.75	43	33	146.25	94.75	779	166.25
Case40	ACPA_negative_RA	112.75	152.25	135	155	144	167.75	99.25	66	135.75	102.25	108	113.5	106	162.333	127.75	117.5	131	83	65	96.5	119	98	102	77.6667	142.5	212.75	178.25	131.25	76.25	126.25	26.25	180.5	125.75	113	47	96.5	146	68.75	121.5	77.75	52	116.75	64.6667	84.3333	196.25	181	126.25	139.5
Case41	ACPA_negative_RA	75	87.75	85.25	103.25	102.5	102	79.5	60.25	72.75	62.25	55.75	66.75	88.25	76.5	75.75	78.5	71.75	67.75	51.25	76.75	65.3333	54.25	44	57.75	82.5	181.75	116.25	80.25	45.75	83.75	16.5	149.75	89.75	55	39.75	69	70.25	37	73.5	50.25	28.25	66.3333	43.5	31.75	144.25	108.75	72.5	84.5
Case42	ACPA_negative_RA	100.25	131.75	97.5	153.5	133.5	141	98	84	151	95.5	78.25	91.25	110.25	117.5	93.5	95	101	97.75	78.25	96.5	89.75	74	58.5	83	133.5	243	158.75	92.25	70.25	91.5	23.75	257.75	122	76.5	60.75	101.25	95	55.75	100.75	72.5	40.75	98.75	66.75	49.75	290.5	163	192	108.5
Case43	ACPA_negative_RA	79	75.5	58.5	65	74.75	148.75	52	64.75	116.5	78.25	44.25	86	64.5	122.5	76	59.75	63.75	56.25	50.5	63.5	61.5	39	33.25	55.25	97.75	181.75	70.25	51.75	49.25	58.75	21.25	92.25	87.75	45.5	36.5	54.75	50	36.25	67.25	42.5	35.25	50.75	35.25	31.25	83.5	83.25	191.25	101.5
Case44	ACPA_positive_RA	66	69.5	67.25	75.75	98.25	103.75	63.75	51	57.75	69.25	45.75	64	68	79	60	65.25	55.75	50.25	44.75	59	59.25	42.25	31.5	56.6667	64.25	167.25	93.75	55.6667	43	63	14.3333	124.5	81.75	50.75	39	55.5	51.25	33	55.25	46	22.25	56	40	22.25	121.25	93.75	72.75	70.75
Case45	ACPA_negative_RA	285.25	239	259	234.5	232.75	252.5	241	159.5	229	207	204.75	172.75	194.5	192.5	226.75	188.75	193.75	0	98.25	223	191.25	164.5	85.25	135.667	247	285.25	325.5	288	176	287.25	20.25	310.5	263.75	140.5	109.75	226.75	188	120.25	233.75	157.75	77	213.25	109.25	49.75	302.25	285.5	276	254.25
Case46	ACPA_negative_RA	99	131.5	116.5	127.75	150.75	168.75	88.25	94.5	337.5	108	76.5	93.25	107.5	142.75	95.75	96.75	99.5	84	63.75	108	83.75	71	50	72.5	241.5	476.5	154.75	106.75	61.5	102.75	18.5	210	146.75	69.75	51.5	121.25	105.25	49.75	124.25	75.75	37.5	109.75	51.6667	38.75	214.25	199.75	440.5	121.75
Case47	ACPA_negative_RA	178.75	392.5	214.5	717.75	237.75	591.25	161.25	131	203.5	226.75	156.25	182	191.5	211.75	198.5	281.5	310.75	201	187.25	196.25	193.5	150	78	203.5	210	546.25	246.75	254.5	107	196	17.25	261.75	222.75	195	92.6667	152.5	180.5	92.25	160.5	138.75	48.5	239	112.75	49.5	334.5	278.75	232.25	151.75
Case48	ACPA_negative_RA	219.5	251.25	263	291	298.5	288.5	196.25	183.25	222.5	225	145.333	206.333	257.75	266.5	232.25	230	233	206.5	141.5	208.5	210	166	128.75	170.667	245.75	384.25	298.25	226.5	112	250.5	35	331.75	240.5	158.25	100	257.25	218	102	253.75	135	63.25	202	105	90.25	348.5	301.75	243.5	239.75
Case49	ACPA_negative_RA	54.25	73.75	71	88.5	88.5	92.25	69.5	50.25	67.25	65.75	48.25	71.5	88	76	60	68.75	59.25	67	50.25	87.25	64	48.25	38.5	58.75	79	134.25	100	64	35	68	14.25	126.5	68.5	52	32.75	64.5	60	29.5	62.25	34.25	18.75	60.5	49	29.25	150.5	93.5	68.75	76.5
Case50	ACPA_positive_RA	68.75	80.25	78.5	108.5	158.75	91.75	70.5	59	73	65	51.75	72.25	99.25	82.25	70	73.25	66.75	63.75	53.25	74	69.5	53.25	44.25	64.5	84.5	133.5	130.25	75.5	44.75	74	18	163.5	85	55.5	40	63	67.5	35.75	65.75	122.5	27.25	68.5	47.25	35	200.5	113.25	69.5	82.75
Case51	ACPA_negative_RA	60.5	79	65.5	82	91	93.75	65	54.5	70.25	55.5	49.75	62	71.25	63.75	61.5	64.75	64.75	55.5	45.5	59	56.5	53.5	43.5	52.5	65.25	122.75	101.25	63	40.75	63.5	16	110.5	74.5	50.25	37	58	56.75	38.25	57.25	45	28.75	61.5	44.25	31.5	110	101	70.25	68
Case52	ACPA_positive_RA	164.75	190.25	187.25	226.25	215	234	182.25	141.5	166.5	145.25	167.25	171.5	226	246.5	180.25	170.75	170.25	159	114.5	181.25	174.75	132	105	145.5	195.5	282.5	243.75	163.75	126.25	177.75	26.75	303	207.5	143.5	107.25	161.5	170.5	84	158.5	113.25	61.75	170.25	121	58	330	240	183.75	193
Case53	ACPA_positive_RA	48.75	61.25	48.75	61.75	66.5	79	49.25	43.5	134.75	46.75	37.75	53.25	57.5	68.75	48	45	47.25	43.5	35.75	59	44	31	27	42	99.5	107.5	71.5	48	34.5	49.75	12.5	86.75	66.5	36.25	27.5	58.5	51.25	26.25	60.75	31.75	20	42.25	29	23.25	87.25	89.75	193.25	58.5
Case54	ACPA_positive_RA	128.25	104.5	81	108.25	120.75	106	104.25	91.75	91.25	87.75	62.5	101.75	101.75	95.75	77	96.5	86.5	100.75	84	100.25	91	59	51.75	95.5	89.25	182.25	149.25	82.25	55.75	92	26.75	204.75	101.75	87	62.5	80.75	93.25	60.5	89.25	64.25	40.25	90.75	64.75	51.75	234.75	106.5	85.25	101
Case55	ACPA_positive_RA	38.5	46.25	44.25	48.5	76.75	69.25	39.75	31	36.5	37	30.5	45.25	44	44.5	41	42	42	36.75	28	38.5	40.75	30	24.75	39.75	42.25	99.25	57	44.25	31.5	42.5	10.5	87.25	52	32	25.5	39.5	42	29.75	43.75	34.25	19.75	38.75	24	21.5	79.75	62.5	44.5	42
Case56	ACPA_negative_RA	62.5	84.25	66.75	79.75	87.25	87.25	78.75	66.25	64	63	58.25	66.75	78.5	69.5	60.25	74.5	73	69	62.25	66	73.5	59.5	49	68.5	68.75	181.25	90.75	78	45	60.75	22	130.5	76.25	56	53.5	69.75	76	43.75	115.25	55.25	29.25	75	59.75	22	138.25	83.75	60.75	67.25
Case57	ACPA_negative_RA	60.75	60.75	53.5	62.5	67.25	74.25	50.5	45.3333	62.5	50.25	38.75	55.3333	55.6667	63.5	53.75	55.75	52.25	43.5	31.6667	51.6667	56.75	36	27	47.6667	63.75	179.75	76.75	56	36.5	56.75	12.75	97.25	66.25	39.5	28	47.5	57.5	34.25	56.5	39.25	24.5	54.5	23.6667	21.5	97.25	78	96	64.75
Case58	ACPA_negative_RA	79.75	101.5	95.25	114.25	106.25	125.5	84.75	90	79	75.25	64.75	100.75	100.5	85	88.75	85.5	99.5	82.75	66	91.5	80	68	52.25	92.5	87.75	165.25	105.5	84.25	58.5	83.5	15.5	169.5	95.5	73	58.75	96	98.25	56.75	94.5	65.25	41	83	59.75	36.5	186.5	103	94.5	79.5
Case59	ACPA_positive_RA	82.25	91.25	84.25	98	114.75	110.75	86.75	72.25	72	68	60.5	88.25	85.5	78.5	85.5	82	89.75	71.25	65	146.75	80	61.75	50.25	74.25	84.75	163.25	122.25	78.25	61.25	81	37	169	97.75	58.25	52.75	74.25	77.25	54.75	77	65.5	43.75	79	62	51	150.25	107.5	84.25	84
Case60	ACPA_negative_RA	105.25	123.5	110.75	142.25	173.75	144.25	103.25	81.5	109.75	92	81.5	111	124.75	108.75	99.5	113.75	104	99.75	72.5	162.25	110.5	76.25	60.75	84.25	114.25	721.75	184.25	113.5	64.75	106.75	18.75	204.5	128	77	53.75	100.5	107	63.5	106	71.5	47	107.5	59	46	249.75	153.5	107.75	122.75
Case61	ACPA_negative_RA	147	98.25	113.5	106.25	115	110.25	90.25	68	100.75	95.5	66.25	85.5	86	107.5	96.75	109.5	90.3333	80.25	47.5	99.5	112.667	57.5	41.5	72.5	104	171.25	132.25	108.75	91.75	157.75	13.5	176.75	130.5	77.25	45.5	95.25	115.75	61	102.5	61.5	38.5	93.75	54.5	30	171.5	152.5	98.3333	122
Case62	ACPA_positive_RA	62	73.25	58.5	82.25	74.25	96	62	40.5	62.25	55.5	46.75	69.75	60.75	54	59.5	72.75	65.25	54.75	42	54.5	63.25	44.5	30.5	56.75	64.75	202.25	83.5	68	43.5	58.5	12.25	122.75	68.75	54	33.25	54.75	59.25	38.75	58.75	41.25	27.3333	62.25	36.75	26.25	136.75	87	72.5	60
Control01	control	78.25	87.5	75.25	96.25	103.75	163.75	76	55.5	69	58	53.75	63.5	88.75	78.5	78.75	72.25	72.25	61.5	47	67.25	70.75	54.5	40.25	56.25	80.5	148.25	109.5	72.25	45.25	68.25	15.25	109	79	48.75	36	64.25	68.5	40.5	68.75	49.25	29.5	73.75	43	32.75	116.25	105.75	72.25	77.75
Control02	control	84.25	95.75	86	97	96.5	111	84.75	66.75	68.25	74	73.75	89.75	94.25	99.25	88.25	82.75	84.25	73.25	60.5	76.25	95.25	66	45.5	63.75	76.75	154.5	91.25	89.25	55.75	72	16.75	100.5	81.5	60.25	47	81	91.5	45	81.25	55.5	35.75	83.5	52.5	32.25	99.75	89.75	87.5	83.5
Control03	control	73.5	79	71.5	98.25	84	102.75	72.25	73.75	66.5	65.75	60.25	65.75	79.75	77.75	71.25	68	65.75	62	47.25	63.75	63.75	54	44.75	58.5	74.75	284.25	105	69	57.5	70.5	16.6667	180.25	87.25	58.25	44.5	65.75	65	56.75	67.5	59.25	40.25	67	44.75	29.25	183.5	92	90.25	76.75
Control04	control	85.75	91.5	79.75	103.5	98	110.25	75.25	63.5	72.25	78.5	60.25	75	86.25	99.75	81.25	77	71.75	67	49.5	69.75	71	55.25	44	54.5	89.25	277.5	130.75	82.5	53.75	79.75	15	233	96	56.75	37.75	67	73.75	46.5	70.5	66.25	33.5	69	39	33	238.75	103.5	123.25	98.25
Control05	control	102.5	102.5	82.75	106	116.5	117.5	99.5	75.5	180	104	63	94.25	96.25	129.25	88	88.5	74	74.25	61.5	184	84.6667	58	43.75	72.25	140.25	257.5	118.75	94.75	59.5	89.25	18.75	158.5	134.25	67.25	48	87.25	84.25	37.75	86.25	52.25	30.75	85	51.25	33.25	173.5	100	332.75	100.5
Control06	control	88	99.75	87.75	99.5	111.5	117.25	75.5	70.5	104.75	69.75	56.25	78	91	105.75	94.25	70.25	84.75	74.25	60	160.5	72.5	50	45.75	53.25	95.25	172.25	116.5	80.5	49.75	74	19.6667	162.5	88	55.5	44.5	71	73	45.5	79.25	57.25	36	71.75	44	30.75	167.25	116.75	162.5	95
Control07	control	75	107.25	80	100.5	106	106.5	83.25	66.75	74.75	71.75	60.5	76.75	93.5	80.75	72.25	77.75	75.5	76.75	63.25	77.25	70.75	61.25	45.5	72.25	84.5	250	110.5	79.25	46.75	75.25	16.25	177.5	83	66	46	72.5	75.5	40	71.25	50.75	28.75	76.5	58.5	34	240	106.5	81.75	78
Control08	control	120.25	166.75	175	185	196	212.25	218	69.25	109.25	64.75	88.5	163.5	171.75	154.75	163.25	114.5	135.25	107.25	78	152	121.75	79.25	32.75	96.5	134.25	328	155	150.5	68.75	103.25	14.25	83.3333	109.25	50.6667	55.75	171.667	151	47.5	117.25	71	31.75	102.75	47	42	81.25	310	123.5	122
Control09	control	231.25	242	201.25	214	235.25	253.5	172.75	165	229	178	180	154.75	183	196.5	222.75	155.5	219.25	191.75	170.25	233	158	153.75	142.75	135.5	179	322.75	323.25	164.5	160.25	202.75	52	504.5	217.5	136.75	116	152	146.25	144.75	166.25	148.5	110.75	156	116.25	115.5	519.5	219	231.75	181.75
Control10	control	53.75	67.75	62.75	71.5	354.5	86.75	57.5	43.5	58.25	49.75	44	57.25	65.75	64.75	58.5	55	59.5	54.5	41.25	57.75	41.5	41.5	37.75	48.6667	64	127	89	58.5	37.75	60	14	132.75	64.25	45.25	32.5	57	55	31.25	55.25	40.5	23.75	37	39.5	27.75	152.75	86	60	57
Control11	control	65	84.75	62.25	85.75	97	91.75	66.5	66	177	70	49.5	69.5	80.25	109.25	61.75	66	60	59.25	54	73	64.5	42.25	39.25	57.75	132.75	149.75	94.25	64.75	41.75	69.5	16.75	106.25	89.75	50.25	36.75	67.75	70.75	33.25	88	39	24.5	59	45.5	31.25	115.25	100	275.75	80
Control12	control	118.5	148	146.25	156.25	150.25	174.75	110.25	77.75	133	127	106.25	122.75	139	148.75	132.75	125.5	135.75	127.75	83	131.75	95.5	97.75	71	98.5	144.5	287	183.75	130	72.25	124.5	23.5	216.25	124.75	93.5	55.75	105.5	116.25	54.25	115.75	71.5	39.25	91.5	77	52	269.25	177.25	142.25	125.75
Control13	control	111	123.5	114	156.75	1089	146.25	107	99.25	104.5	95	87	112	136.75	118.75	115.25	106.25	107.25	99	81.5	121.5	103.5	86	63.5	92	116	212	155	110	72	115.5	20	198.5	120.5	88.25	62.25	110	107.5	62.5	104.5	77.75	43.3333	104.5	79.25	47.75	211.25	146	105	116.5
Control14	control	133	172.5	153.75	171.25	188	214.25	153.75	100.5	126.75	127.5	129.25	141.75	159.75	156.75	142.25	156.75	131.5	132.5	88.25	139.75	151.5	115.5	77	115.75	156.75	257.25	176.5	155.5	84.5	142.5	22.5	369.5	150	108.75	78	136	142	70	135	94.25	45.25	150.75	93.25	49.5	287.75	206.75	137.25	149
Control15	control	100.75	109.25	116.75	141.75	121.5	158.25	96.5	92.25	93.75	83.75	88	121	130.5	116.25	118.5	92	101.75	92.25	69.25	119.75	109.25	78.75	65.5	89.5	118	285.25	140.5	102.25	71.75	100.75	23.25	203.75	112.5	75.5	69.5	89	104.5	68	97.5	81	53.25	104.25	77.5	46.5	181.5	133	112.75	109.25
Control16	control	97.75	135	82.5	92.5	163.25	198.75	82	80.75	473.5	106.75	67.75	89.75	83.5	178.5	91.5	79.5	82	74.5	60	133	85.75	51	49.75	80.5	290.75	257.25	110	94.5	64.5	82.75	25.25	169.75	171.5	60.25	43	158.25	122.75	56	150	81	38.25	80	48	36.75	192.25	230	682.25	104
Control17	control	40.75	50	46.25	57.75	59.25	99	45.75	36.25	39.75	37.75	33	44.25	50.25	44.75	41.75	43	42.25	42	33	43	39.5	32.5	27.5	36.75	46	87.5	64.5	44.5	31.5	46.5	12.25	103.25	52	33.25	25	42	41.5	25.5	46.5	30.5	18.75	38.25	23.75	21.75	106.5	70.75	40.5	45.25
Control18	control	52	64	56.25	65.5	69	141	52.25	40.75	50.5	45.75	43	57.5	64.25	55.5	53.25	53.25	53.25	50.25	41.5	96.25	50.5	37.75	32.5	50.3333	60	146.5	82.75	52.5	34.5	52	13.5	109.25	61	42	30.75	47.75	49.25	30.5	50.5	42.75	22.25	51.25	32.5	25	102.75	75.25	63.5	56.5
Control19	control	56.75	66.75	60	69.5	589	88.25	61	48.25	59.25	54	49.25	59.5	67.75	66.25	58.5	58.25	58	53.5	43.75	252	56.5	45.5	38.25	50.25	62.5	136	80.25	58.5	37.75	60.5	16.25	110.5	68.25	48.5	36	55	57	38.25	60.5	39.75	27.75	60	43	29	117.75	79	73	62.25
Control20	control	115	190.25	132	164.25	191.75	174.75	117.25	88.75	140	110.5	91	106.25	142.5	124	116.75	119	141.75	114.75	74.6667	269.5	111	96.75	77.25	93	143.25	297	191.5	124	77.5	127.25	21	256.25	146	89.5	64.75	108	112.5	72	117.5	82.5	45.5	117.5	72.3333	47.5	234.5	179.5	148.25	129
Control21	control	44.75	54.5	51	64	73.75	72.25	52	40.25	51.25	43.25	40.5	61	57.75	52	48.25	47	48.25	48.25	39.75	46.25	47.25	40.25	31.25	42.5	54.25	147	66.75	50.5	33.5	47.75	13.6667	96.75	55.5	37.75	32.25	46.25	49.25	27.25	51.25	33.75	20.25	48	32.5	23.75	102.75	63.25	53	54.25
Control22	control	49.75	74.5	61.5	73.5	88	101.75	60	50.25	56	50.75	41.25	55.5	71.75	58.5	53.5	59.5	56.25	54.5	42.75	57.25	52.75	46	34.5	54	63	150	84.25	58	35.25	63	13.75	101.5	70	44.75	31.5	60.75	59.75	30.75	61.75	37.5	22.5	55.75	39	25.25	116.5	79.25	57.75	61.75
Control23	control	118.5	142.75	128.25	151	158.5	157.75	215	107	131.25	109	80	157.75	136.5	127	102.75	134.25	114.5	106.25	87.25	145	125.5	82.75	57	103	135.25	254.75	174.75	132.5	72.75	134.25	18.5	247.5	152	103.75	68.75	111.5	128.25	60.75	114.75	76.75	36.5	115.25	76.75	44.25	268	185.5	131.25	137
Control24	control	79	88	96.25	90.5	96.75	102	71.75	79.5	68.75	67.75	55.75	79	83.75	88.25	73.5	77.75	88.75	68.75	50.75	69	70.5	52.75	36.25	67.5	74.75	148	90	78	55.5	82.75	14.25	92.5	91.5	55.5	45.25	96	98.25	54.5	98.75	51.75	33.75	67.75	44	32.75	95.75	98.75	76	78.5
Control25	control	171.75	215.5	178.75	282	274.5	260.5	193.75	136.25	217.5	160	134.5	198.667	216.5	189.5	177.25	212.75	170.75	148.75	95	177.25	188.5	136	84.5	131.5	226	1211.25	317	200.25	98.75	180.25	21	365.25	223	126	83	172.75	197.5	88.25	176.75	117.25	59	190.25	97.25	54.25	407.75	291.25	263.25	209
Control26	control	78.25	93.25	74	93.75	101.75	138.5	73.75	56.25	87.25	68.75	62.75	79.5	84.25	88	70	82.75	82	74.25	51.25	77.25	80.25	58.25	49.5	66.75	820.5	170.5	114.5	81.5	55.25	80.5	15.75	124.25	92	62.25	44.75	70.25	77.75	51	73.5	53.5	32.25	80.75	54.75	35.5	141.5	109	86.25	81.75
Control27	control	141.75	138.25	129	144.75	161.5	186	301	107.5	127.25	128.75	99.5	135.25	123	150.75	117.75	138.5	114.75	139.5	89.5	127.5	134.25	94	78	121	128.25	300.75	211.75	133.25	94	147	36.75	329.75	146.75	118.25	76.25	113.75	134.25	95.25	127	110.25	65	131.5	81.5	72.25	349	178	137.5	149.25
Control28	control	113.25	107.5	102.75	121.5	137.75	124.25	123	81	100	105.75	88	104.75	102.25	99.25	96.75	104.333	101.5	95.5	73.75	99.25	105	82	64.25	90.5	104.5	290.5	148.25	101.667	71.75	101.75	27.75	175.25	123.75	79.3333	61	96.75	101.25	69.25	104	72.25	47.25	108.75	65.25	48.25	185	143.75	114	110.5
Control29	control	68.75	75	68.5	89	91.75	90.75	62.25	48.75	62.5	57.75	49.75	65.75	69.75	66	63.25	71.75	76.25	61.25	46.25	88.25	67	47.75	37.5	58.25	68.5	221	103.25	65.25	45.5	66.75	16	147.5	77.25	46.75	35.5	56.25	59.5	42	62.5	48.5	32.5	63.5	41.5	30	150	93.25	71	70.75
Control30	control	104.5	98.75	96.25	125	133.25	136.25	95.25	77.75	91	86.25	65.25	104.25	100.75	98	87.5	104.5	93.75	75	53.25	104	93.75	65.25	54.6667	75.25	101.5	367	154.5	98.75	62	101.75	20.75	188.25	127.25	74.25	50.5	85.25	96.25	55.25	92	65.25	39.5	91.75	59	35.75	214.75	133.25	91.75	115.5
[truncated: 1,574 more columns]
